# Supplementary material for: Complete genome sequence and comparative genomics of the probiotic yeast Saccharomyces boulardii
Source: Sci Rep. 2017 Mar 23;7:371. doi: 10.1038/s41598-017-00414-2 (PMC5428479; doi:10.1038/s41598-017-00414-2)
Supplement: Supplementary file 2 — Supplementary File I [file 41598_2017_414_MOESM2_ESM.xls]

## Sheet: Sheet1
	Supplementary File I: Genome statistics and assembly information of Sb-biocodex and Sb-unique28 unique28 genomes.
	Saccharomyces cerevisiae var. boulardii strain biocodex								Saccharomyces cerevisiae var. boulardii strain Unique28
	Loc	Type	Name	Size (bp)	GC%	Protein	tRNA		Loc	Type	Name	Size (bp)	GC%	Protein	tRNA
	Nuc	Chr	I	168027	39	75	4		Nuc	Chr	I	210358	39	84	5
	Nuc	Chr	II	792172	38	374	13		Nuc	Chr	II	792985	38	373	13
	Nuc	Chr	III	315443	38	139	10		Nuc	Chr	III	308660	38	138	10
	Nuc	Chr	IV	1514906	38	710	30		Nuc	Chr	IV	1522271	38	711	30
	Nuc	Chr	V	560052	38	254	20		Nuc	Chr	V	589738	39	266	22
	Nuc	Chr	VI	242067	39	104	11		Nuc	Chr	VI	244449	39	105	11
	Nuc	Chr	VII	1057958	38	487	36		Nuc	Chr	VII	1051554	38	487	36
	Nuc	Chr	VIII	523082	39	254	12		Nuc	Chr	VIII	522781	39	253	12
	Nuc	Chr	IX	419778	39	191	11		Nuc	Chr	IX	430695	39	195	11
	Nuc	Chr	X	730576	38	335	26		Nuc	Chr	X	729926	38	342	26
	Nuc	Chr	XI	664481	38	300	16		Nuc	Chr	XI	668021	38	301	16
	Nuc	Chr	XII	1077428	39	452	22		Nuc	Chr	XII	1042097	38	454	22
	Nuc	Chr	XIII	891313	38	421	22		Nuc	Chr	XIII	909172	38	430	22
	Nuc	Chr	XIV	776771	39	367	14		Nuc	Chr	XIV	781142	39	369	14
	Nuc	Chr	XV	1054225	38	488	22		Nuc	Chr	XV	1054538	38	488	22
	Nuc	Chr	XVI	927330	38	428	17		Nuc	Chr	XVI	936779	39	430	17
	Nuc	Contigs	Unplaced	313475	36	111	15		Nuc	Contigs	Unplaced	311995	36	81	16
	Sb Biocodex						Sb Unique28
	Chromosomes	contig_id	mean_coverage	mean_qv			Chromosomes	contig_id	mean_coverage	mean_qv
	Chromosome I	scf7180000000090	267.851	49.4866			Chromosome I	scf7180000000086	215.539	49.4011
	Chromosome II	scf7180000000074	272.258	49.4659			Chromosome II	scf7180000000075	244.434	49.3909
	Chromosome III	scf7180000000086	256.154	49.4148			Chromosome III	scf7180000000083	236.17	49.3637
	Chromosome IV	scf7180000000068	274.603	49.4517			Chromosome IV	scf7180000000066	237.19	49.4293
	Chromosome V	scf7180000000082	266.999	49.3501			Chromosome V Joined	scf7180000000078	220.654	47.9863
	Chromosome VI	scf7180000000089	260.801	49.4543			Chromosome V Joined	scf7180000000093	247.27	49.3313
	Chromosome VII	scf7180000000070	273.675	49.4714			Chromosome VI	scf7180000000084	235.603	49.4635
	Chromosome VIII	scf7180000000083	274.197	49.4466			Chromosome VII	scf7180000000069	241.235	49.4145
	Chromosome IX	scf7180000000084	259.904	49.4314			Chromosome VIII	scf7180000000079	245.405	49.4205
	Chromosome X Joined	scf7180000000078	280.934	49.4565	=		Chromosome IX Joined	scf7180000000080	217.132	48.4426
	Chromosome X Joined	scf7180000000094	239.765	49.463			Chromosome IX Joined	scf7180000000095	243.778	49.2801
	Chromosome XI	scf7180000000077	278.509	49.4735			Chromosome X	scf7180000000076	243.251	49.4039
	Chromosome XII	scf7180000000069	403.74	49.4159			Chromosome XI	scf7180000000077	244.552	49.4275
	Chromosome XIII	scf7180000000072	275.929	49.4541			Chromosome XII	scf7180000000072	410.969	49.3477
	Chromosome XIV	scf7180000000073	269.675	49.4651			Chromosome XIII	scf7180000000073	242.664	49.4132
	Chromosome XV	scf7180000000071	276.409	49.4878			Chromosome XIV	scf7180000000074	238.697	49.3466
	Chromosome XVI Joined	scf7180000000075	271.448	49.4754			Chromosome XV	scf7180000000068	239.187	49.4308
	Chromosome XVI Joined	scf7180000000091	257.299	48.9014			Chromosome XVI	scf7180000000070	240.926	49.4409
	Unplaced Contig	scf7180000000076	78.4723	44.8433	Chromosome XVI Joined		Unplaced Contig	scf7180000000067	66.7537	42.9966	Chromosome IV
	Unplaced Contig	scf7180000000079	31.2126	31.078	Chromosome IV		Unplaced Contig	scf7180000000071	79.8304	46.8271	Chromosome XVI
	Unplaced Contig	scf7180000000080	90.9617	48.0368	Chromosome IV		Unplaced Contig	scf7180000000081	75.7899	40.0241	Chromosome IV
	Unplaced Contig	scf7180000000081	74.3397	41.6307	Chromosome IV		Unplaced Contig	scf7180000000082	41.8649	44.5595	Chromosome IX Joined
	Unplaced Contig	scf7180000000085	92.1479	40.9218	Chromosome IX		Unplaced Contig	scf7180000000087	104.71	46.5689	Chromosome I
	Unplaced Contig	scf7180000000087	61.3561	39.4927	Chromosome III		Unplaced Contig	scf7180000000089	84.6413	48.5726	Chromosome III
	Unplaced Contig	scf7180000000088	48.8143	35.8258	Chromosome III		Unplaced Contig	scf7180000000091	20.7091	41.744	Chromosome XII
	Unplaced Contig	scf7180000000095	227.052	49.51	Chromosome I		Unplaced Contig	scf7180000000092	39.6285	48.3845	Chromosome XII
	Unplaced Contig	scf7180000000096	186.816	49.5595	Chromosome XVI Joined		Unplaced Contig	scf7180000000094	25.2051	37.3226	Chromosome IX Joined
	Unplaced Contig	scf7180000000097	27.6508	46.9272	Chromosome XII		2 micron circle plasmid	scf7180000000090	117.869	39.3562
	Unplaced Contig	scf7180000000098	71.3967	48.7725	Chromosome VIII		Mitochondrial sequence	scf7180000000085	885.521	49.2291
	2 micron circle plasmid	scf7180000000092	209.919	46.4748			Mitochondrial sequence	scf7180000000088	766.765	49.2126
	2 micron circle plasmid	scf7180000000093	255.824	48.927
		Sb Biocodex	Sb Unique28				Sb biocodex		Sb Unique28					Sb Biocdoex	Sb Unique28
	Number of SMRT cells	9	8			FilteringMetrics	Pre-Filter	Post-Filter	Pre-Filter	Post-Filter			Mean Subread length	5705	5602
	Polished Contigs	31	30			Polymerase Read Bases	5822445609	4341167406	5812820290	4097821454			Total Number of Bases	4322165277	4078297175
	N50 Contig Length	792172	909172			Polymerase Reads	1352628	606671	1202336	545191			N50	7961	7878
	Max Contig Length	1514906	1522271			Polymerase Read N50	10089	10412	10359	10993			Number of Reads	757502	727918
	Sum of Contig Lengths	12029084	12107161			Polymerase Read Length	4304	7155	4834	7516
	Number of Bases	4341167406	4097821454			Polymerase Read Quality	0.503	0.847	0.541	0.843
	Number of Reads	606671	545191
	N50 Read Length	10412	10993
	Mean Read Length	7155	7516
	Mean Read Score	0.85	0.84
	Mapped Reads	537969	482153
	Average Reference Length	476966	481468
	Average Reference Bases Called	1	1
	Average Reference Consensus Concordance	0.9996	0.9998
	Average Reference Coverage	281.54	251.99
		Presence and length of telomeres at the beginning and end of Sb biocodex and Sb unique28 chromsomes.
	Sb biocodex									Sb unique28
				Start of Chromosome		End of Chromosome							Start of Chromosome		End of Chromosome
				Start	End	Start	End						Start	End	Start	End
	ChrI	168027				167320	168027			ChrI	210358		1	1091	209744	210358
	ChrII	792172		1	348	791146	792172			ChrII	792985		1	1112	791928	792985
	ChrIII	315443		1	385	314570	315443			ChrIII	308660		1	771	307960	308660
	ChrIV	1514906		1	395	1513885	1514906			ChrIV	1522271		1	2128	1521362	1522271
	ChrV	560052		1	917	558186	560052			ChrVa
										ChrVb
	ChrVI	242067				241675	242067			ChrVI	244449		1	405	243896	244449
	ChrVII	1057958		1	947	1056245	1057958			ChrVII	1051554		1	1111	1050702	1051554
	ChrVIII	523082		1	714	522013	523082			ChrVIII	522781		1	787	522042	522781
	ChrIX	419778		1	1019	418903	419778			ChrIXb	131860		1	769
										ChrIXa	298833				297894	298833
	ChrX	730576				729741	730576			ChrX	729622		1	783	728973	729622
	ChrXI	664481		1	685					ChrXI	668021		1	752	667293	668021
	ChrXII	1077428		1	226	1077031	1077428			ChrXII	1042097		1	747	1041217	1042097
	ChrXIII	891313		1	675					ChrXIII	909172		1	773	908353	909172
	ChrXIV	776771				774699	776771			ChrXIV	781142				778999	781142
	ChrXV	1054225		1	7361	1053548	1054225			ChrXV	1054538		1	7410	1053583	1054538
	ChrXVI	927330				924946	927330			ChrXVI	936779		1	7565	934709	936779
