# Supplementary material for: Complete genome sequence and comparative genomics of the probiotic yeast Saccharomyces boulardii
Source: Sci Rep. 2017 Mar 23;7:371. doi: 10.1038/s41598-017-00414-2 (PMC5428479; doi:10.1038/s41598-017-00414-2)
Supplement: Supplementary file 3 — Supplementary File II [file 41598_2017_414_MOESM3_ESM.xls]

## Sheet: Sheet1
Supplementary File II: Core and orthologous genes among all strains of Sb.
Sb_biocodex	Sb_edrl	Sb_kirkman	Sb_unisankyo	Sb_unique	Sb_17	Sb_MYA-796					Total proteome	Core proteome	Dispensable proteome	Unique proteome	Homologs >70% identity	Unique
P	A	A	A	P	A	A	27	PP		Sb biocodex	5490	5140	110	240	240	0
A	A	A	P	A	A	P	7	PP		Sb Unique 28	5507	5140	112	255	255	0
A	A	P	P	A	A	A	6	PP		Sb EDRL	6171	5140	879	152	152	0
A	A	A	P	A	P	A	3	PP		Sb Kirkman	6238	5140	884	214	214	0
A	P	A	A	A	A	P	3	PP		Sb Unisankyo	6151	5140	881	130	130	0
A	P	A	A	A	P	A	3	PP		Sb 17	6258	5140	827	291	291	0
A	A	A	A	A	P	P	2	PP		Sb ATCC MYA-796	6127	5140	857	130	130	0
A	P	A	P	A	A	A	2	PP
A	P	P	A	A	A	A	2	PP
A	A	A	A	P	P	A	1	PP
A	A	P	A	A	A	P	1	PP
A	A	P	A	A	P	A	1	PP
A	A	P	A	P	A	A	1	PP
A	P	A	A	P	A	A	1	PP
P	A	A	A	A	A	P	1	PP
P	A	A	A	A	P	A	1	PP
A	P	P	P	A	A	A	7	PPP
P	P	A	A	P	A	A	4	PPP
A	A	P	P	P	A	A	2	PPP
A	P	A	P	A	A	P	2	PPP
A	A	P	A	A	P	P	1	PPP
A	A	P	P	A	P	A	1	PPP
A	P	P	A	A	A	P	1	PPP
A	P	P	A	A	P	A	1	PPP
P	A	A	A	P	P	A	1	PPP
P	A	P	A	P	A	A	1	PPP
P	A	P	P	A	A	A	1	PPP
A	P	P	P	A	A	P	16	PPPP
A	P	P	P	A	P	A	5	PPPP
A	A	P	P	A	P	P	4	PPPP
A	P	P	A	A	P	P	4	PPPP
P	A	P	P	P	A	A	2	PPPP
P	P	P	A	P	A	A	2	PPPP
A	A	P	P	P	P	A	1	PPPP
A	P	P	P	P	A	A	1	PPPP
P	P	A	A	P	A	P	1	PPPP
P	P	A	A	P	P	A	1	PPPP
A	P	P	P	A	P	P	752	PPPPP
P	P	P	P	P	A	A	5	PPPPP
P	P	P	A	P	P	A	3	PPPPP
P	P	A	A	P	P	P	2	PPPPP
A	A	P	P	P	P	P	1	PPPPP
P	A	A	P	P	P	P	1	PPPPP
P	A	P	P	P	P	A	1	PPPPP
P	P	A	P	P	P	A	1	PPPPP
P	P	P	A	P	A	P	1	PPPPP
P	P	P	P	A	A	P	1	PPPPP
P	P	P	P	P	A	P	26	PPPPPP
P	P	P	P	A	P	P	11	PPPPPP
A	P	P	P	P	P	P	9	PPPPPP
P	P	P	P	P	P	A	6	PPPPPP
P	A	P	P	P	P	P	4	PPPPPP
P	P	A	P	P	P	P	3	PPPPPP
P	P	P	A	P	P	P	3	PPPPPP
P	P	P	P	P	P	P	5140	PPPPPPP
