# Supplementary material for: Complete genome sequence and comparative genomics of the probiotic yeast Saccharomyces boulardii
Source: Sci Rep. 2017 Mar 23;7:371. doi: 10.1038/s41598-017-00414-2 (PMC5428479; doi:10.1038/s41598-017-00414-2)
Supplement: Supplementary file 4 — Supplementary File III [file 41598_2017_414_MOESM4_ESM.xls]

## Sheet: Sheet1
Supplementary File III: Sb and Sc genomes used for comparative analaysis
Saccharomyces cerevisiae var. boulardii Genomes used for the Study
Organism/Name	Strain	BioSample	BioProject	Assembly	Level	Size (Mb)	GC%	WGS	Scaffolds	Gene	Protein	Release Date	Modify Date	Genome and annotations downloaded from
Saccharomyces sp. 'boulardii'	17	SAMN02910581	PRJNA255142	GCA_000734875.3	Chromosome	11.6369	38.23	JPJH02	48	-	-	2014-07-28	2014-11-21	NCBI and annotated by Augustus
Saccharomyces sp. 'boulardii'	ATCC MYA-796	SAMN03024104	PRJNA260553	GCA_000769245.1	Chromosome	11.4069	38.21	JRHY01	106	-	-	2014-10-22	2014-10-30	NCBI and annotated by Augustus
Saccharomyces sp. EDRL	EDRL	SAMN02438264	PRJNA207020	GCA_000442675.1	Contig	11.483	38.3	ATCS01	194	-	-	2013-08-01	2014-08-04	NCBI and annotated by Augustus
Saccharomyces cerevisiae var. boulardii Genomes assembled and annotated in our lab
Organism/Name	Strain	BioSample	BioProject	Assembly	Level	Size (Mb)	GC%	WGS	Scaffolds	Gene	Protein	Release Date	Modify Date	Genome and annotations downloaded from
Saccharomyces sp. 'boulardii'	Biocodex
Saccharomyces sp. 'boulardii'	Unique28
Saccharomyces sp. EDRL	Kirkman
Saccharomyces sp. EDRL	Unisankyo
Saccharomyces cerevisiae Genomes used for the study
Organism/Name	Strain	BioSample	BioProject	Assembly	Level	Size (Mb)	GC%	WGS	Scaffolds	Gene	Protein	Release Date	Modify Date	Genome and annotations downloaded from
Saccharomyces cerevisiae	10560-6B/Sigma-1278b	SAMN03020229	PRJNA260311	GCA_000766415.2	Contig	11.5786	38.1	JRIQ01	389	-	-	2014-10-12	2014-10-12	SGD
Saccharomyces cerevisiae AWRI1631	AWRI1631	SAMN02953734	PRJNA30553	GCA_000182175.1	Contig	11.1769	38.2	ABSV01	2484	5590	5451	2008-09-30	2014-08-06	SGD
Saccharomyces cerevisiae AWRI796	AWRI796	SAMN02981265	PRJNA48559	GCA_000190195.1	Chromosome	11.7417	38.2	ADVS01	89	5153	3681	2011-02-11	2014-08-11	SGD
Saccharomyces cerevisiae	BC187	SAMN03020221	PRJNA260311	GCA_000766315.2	Contig	11.508	38.3	JRII01	614	-	-	2014-10-12	2014-10-12	SGD
Saccharomyces cerevisiae	BY4741	SAMN03020231	PRJNA260311	GCA_000766575.2	Contig	11.6166	38.1	JRIS01	397	-	-	2014-10-12	2014-10-12	SGD
Saccharomyces cerevisiae	BY4742	SAMN03020230	PRJNA260311	GCA_000766435.2	Contig	11.6149	38.1	JRIR01	418	-	-	2014-10-12	2014-10-12	SGD
Saccharomyces cerevisiae CBS 7960	CBS 7960	SAMN02981308	PRJNA60391	GCA_000192455.1	Scaffold	12.9079	39.3	AEWL01	1402	-	-	2011-03-11	2014-08-11	SGD
Saccharomyces cerevisiae CEN.PK113-7D	CEN.PK113-7D	SAMN00828752	PRJNA52955	GCA_000269885.1	Chromosome	11.9991	38.7	AEHG01	70	5444	5444	2012-06-18	2014-08-04	SGD
Saccharomyces cerevisiae	CEN.PK2-1Ca	SAMN03020234	PRJNA260311	GCA_000766495.2	Contig	11.5904	38.2	JRIV01	389	-	-	2014-10-12	2014-10-12	SGD
Saccharomyces cerevisiae CLIB215	CLIB215	SAMN02981312	PRJNA60143	GCA_000192555.1	Scaffold	12.4385	38.2	AEWP01	583	-	-	2011-03-11	2014-08-11	SGD
Saccharomyces cerevisiae CLIB324	CLIB324	SAMN02981309	PRJNA60415	GCA_000192495.1	Scaffold	13.4362	38.2	AEWM01	998	-	-	2011-03-11	2014-08-11	SGD
Saccharomyces cerevisiae	D273-10B	SAMN03020237	PRJNA260311	GCA_000766555.2	Contig	11.6473	38.1	JRIY01	403	-	-	2014-10-12	2014-10-12	SGD
Saccharomyces cerevisiae	DBVPG6044	SAMN03020219	PRJNA260311	GCA_000766275.2	Contig	11.6177	38.3	JRIG01	624	-	-	2014-10-12	2014-10-12	SGD
Saccharomyces cerevisiae EC9-8	EC9-8	SAMN02981386	PRJNA73985	GCA_000234495.1	Scaffold	12.2998	38.2	AGSJ01	96	-	-	2011-11-04	2014-08-11	SGD
Saccharomyces cerevisiae	FL100	SAMN03020232	PRJNA260311	GCA_000766515.2	Contig	11.597	38.1	JRIT01	402	-	-	2014-10-12	2014-10-12	SGD
Saccharomyces cerevisiae FostersB	FostersB	SAMN02981281	PRJNA48569	GCA_000190255.1	Chromosome	11.5146	38.22	AEHH01	90	5068	3581	2011-02-11	2014-08-11	SGD
Saccharomyces cerevisiae FostersO	FostersO	SAMN02981272	PRJNA48567	GCA_000326005.1	Contig	11.6849	38.2	AEEZ01	222	5215	3575	2011-02-11	2014-08-11	SGD
Saccharomyces cerevisiae	FY1679	SAMN03020226	PRJNA260311	GCA_000766395.2	Contig	11.6368	38.1	JRIN01	388	-	-	2014-10-12	2014-10-12	SGD
Saccharomyces cerevisiae JAY291	JAY291	SAMN02953746	PRJNA32809	GCA_000182315.2	Contig	11.5381	38.1	ACFL01	453	5665	5197	2009-08-20	2014-08-06	SGD
Saccharomyces cerevisiae	JK9-3d	SAMN03020238	PRJNA260311	GCA_000766455.2	Contig	11.6031	38.1	JRIZ01	431	-	-	2014-10-12	2014-10-12	SGD
Saccharomyces cerevisiae	K11	SAMN03020222	PRJNA260311	GCA_000767965.1	Contig	11.5047	38.3	JRIJ01	480	-	-	2014-10-12	2014-10-12	SGD
Saccharomyces cerevisiae Kyokai no. 7	Kyokai no. 7	-	PRJDA45827	GCA_000260735.1	Scaffold	12.3892	38.5	BABQ01	522	6592	5795	2011-09-22	2013-08-01	SGD
Saccharomyces cerevisiae	L1528	SAMN03020223	PRJNA260311	GCA_000766615.2	Contig	11.6202	38.3	JRIK01	538	-	-	2014-10-12	2014-10-12	SGD
Saccharomyces cerevisiae EC1118	Lalvin EC1118	SAMEA2272624	PRJEA37863	GCA_000218975.1	Scaffold	11.6595	38.3	-	31	7248	6017	-	-	SGD
Saccharomyces cerevisiae Lalvin QA23	Lalvin QA23	SAMN02981266	PRJNA48561	GCA_000325965.1	Scaffold	11.8041	38.3	ADVV01	185	5339	4022	2011-02-11	2014-08-11	SGD
Saccharomyces cerevisiae P283	P283	SAMN01915083	PRJNA161093	GCA_000568295.1	Chromosome	11.4081	38.49	AOJC01	34	5266	4400	2013-12-31	2014-08-04	NCBI
Saccharomyces cerevisiae P301	P301	SAMN01915094	PRJNA162717	GCA_000568055.1	Chromosome	11.4871	38.49	APIQ01	41	5906	4629	2013-12-31	2014-02-26	NCBI
Saccharomyces cerevisiae PW5	PW5	SAMN00199004	PRJNA60181	GCA_000209265.1	Scaffold	11.8024	38.2	AFDC01	461	-	-	2011-04-25	2014-08-04	SGD
Saccharomyces cerevisiae R008	R008	SAMN01915092	PRJNA162713	GCA_000568005.1	Chromosome	11.6014	38.43	APIP01	32	6074	5222	2013-12-31	2014-02-26	NCBI
Saccharomyces cerevisiae R103	R103	SAMN01915093	PRJNA162715	GCA_000568365.1	Chromosome	11.4897	38.43	APIR01	73	5959	4987	2013-12-31	2014-02-26	NCBI
Saccharomyces cerevisiae	RedStar	SAMN03020224	PRJNA260311	GCA_000766305.2	Contig	11.8442	38.1	JRIL01	577	-	-	2014-10-12	2014-10-12	SGD
Saccharomyces cerevisiae	RM11-1A	SAMN03020228	PRJNA260311	GCA_000766635.2	Contig	11.533	38.1	JRIP01	325	-	-	2014-10-12	2014-10-12	SGD
Saccharomyces cerevisiae S288c	S288c	-	PRJNA128	GCA_000146045.2	Complete Genome	12.1571	38.16	-	17	6352	5906	1999-11-08	2015-02-18	SGD
Saccharomyces cerevisiae	SEY6210	SAMN03020235	PRJNA260311	GCA_000766595.2	Contig	11.6059	38.1	JRIW01	366	-	-	2014-10-12	2014-10-12	SGD
Saccharomyces cerevisiae	SK1	SAMN03020220	PRJNA260311	GCA_000766265.2	Contig	11.6172	38.1	JRIH01	451	-	-	2014-10-12	2014-10-12	SGD
Saccharomyces cerevisiae T7	T7	SAMN02981319	PRJNA60387	GCA_000209365.1	Scaffold	11.7814	38.2	AFDE01	212	-	-	2011-04-25	2014-08-11	SGD
Saccharomyces cerevisiae UC5	UC5	SAMN00198987	PRJNA60197	GCA_000209285.1	Scaffold	11.7165	38.2	AFDD01	506	-	-	2011-04-25	2014-08-04	SGD
Saccharomyces cerevisiae UFMG A-905	UFMG A-905	SAMN02570260	PRJNA230840	GCA_000733235.3	Chromosome	11.4304	38.23	JACO02	210	-	-	2014-07-24	2014-11-21	NCBI and annotated by Augustus
Saccharomyces cerevisiae	UWOPS05_217_3	SAMN03020225	PRJNA260311	GCA_000768095.1	Contig	11.3773	38.4	JRIM01	1348	-	-	2014-10-12	2014-10-12	SGD
Saccharomyces cerevisiae Vin13	Vin13	SAMN02981268	PRJNA48563	GCA_000190215.1	Chromosome	11.6675	38.23	ADXC01	107	5122	3813	2011-02-11	2014-08-11	SGD
Saccharomyces cerevisiae VL3	VL3	SAMN02981289	PRJNA48565	GCA_000190235.1	Chromosome	11.6622	38.23	AEJS01	84	5128	3872	2011-02-11	2014-08-11	SGD
Saccharomyces cerevisiae	W303	SAMN03020233	PRJNA260311	GCA_000766475.2	Contig	11.6336	38.1	JRIU01	415	-	-	2014-10-12	2014-10-12	SGD
Saccharomyces cerevisiae	X2180-1A	SAMN03020236	PRJNA260311	GCA_000766535.2	Contig	11.6271	38.1	JRIX01	409	-	-	2014-10-12	2014-10-12	SGD
Saccharomyces cerevisiae	Y55	SAMN03020218	PRJNA260311	GCA_000766245.2	Contig	11.645	38.1	JRIF01	413	-	-	2014-10-12	2014-10-12	SGD
Saccharomyces cerevisiae YJM1078	YJM1078	SAMN01823494	PRJNA183131	GCA_000975645.1	Chromosome with gaps	11.8581	38.24	-	18	6153	5425	2015-02-25	2015-04-09	NCBI
Saccharomyces cerevisiae YJM1083	YJM1083	SAMN01915326	PRJNA188959	GCA_000975675.1	Chromosome with gaps	12.5085	38.44	-	18	6756	5404	2015-02-23	2015-04-09	NCBI
Saccharomyces cerevisiae YJM1129	YJM1129	SAMN01919312	PRJNA189300	GCA_000975705.1	Chromosome with gaps	13.0872	38.73	-	18	7642	5475	2015-02-23	2015-04-09	NCBI
Saccharomyces cerevisiae YJM1133	YJM1133	SAMN01923147	PRJNA189881	GCA_000976695.1	Chromosome with gaps	12.4332	38.43	-	18	6607	5338	2015-02-23	2015-04-09	NCBI
Saccharomyces cerevisiae YJM1190	YJM1190	SAMN01923148	PRJNA189882	GCA_000976725.1	Chromosome with gaps	12.9423	38.66	-	18	7380	5441	2015-02-23	2015-04-09	NCBI
Saccharomyces cerevisiae YJM1199	YJM1199	SAMN01923149	PRJNA189883	GCA_000976755.1	Chromosome with gaps	12.3567	38.38	-	18	6662	5471	2015-02-23	2015-04-09	NCBI
Saccharomyces cerevisiae YJM1202	YJM1202	SAMN01923150	PRJNA189884	GCA_000976785.1	Chromosome with gaps	12.5711	38.45	-	18	6785	5403	2015-02-23	2015-04-09	NCBI
Saccharomyces cerevisiae YJM1208	YJM1208	SAMN01923151	PRJNA189885	GCA_000976815.1	Chromosome with gaps	13.0996	38.69	-	18	7446	5395	2015-02-23	2015-04-09	NCBI
Saccharomyces cerevisiae YJM1242	YJM1242	SAMN01923152	PRJNA189886	GCA_000976845.1	Chromosome with gaps	12.183	38.35	-	18	6542	5402	2015-02-23	2015-04-09	NCBI
Saccharomyces cerevisiae YJM1244	YJM1244	SAMN01923153	PRJNA189887	GCA_000976875.1	Chromosome with gaps	12.7294	38.61	-	18	7136	5363	2015-02-23	2015-04-09	NCBI
Saccharomyces cerevisiae YJM1248	YJM1248	SAMN01923154	PRJNA189888	GCA_000976905.1	Chromosome with gaps	12.6069	38.52	-	17	6848	5319	2015-02-23	2015-04-09	NCBI
Saccharomyces cerevisiae YJM1250	YJM1250	SAMN01923155	PRJNA189889	GCA_000976935.1	Chromosome with gaps	12.3537	38.42	-	18	6525	5328	2015-02-23	2015-04-09	NCBI
Saccharomyces cerevisiae YJM1252	YJM1252	SAMN01923156	PRJNA189890	GCA_000976965.1	Chromosome with gaps	12.6605	38.56	-	17	7020	5393	2015-02-23	2015-04-09	NCBI
Saccharomyces cerevisiae YJM1273	YJM1273	SAMN01923157	PRJNA189891	GCA_000976995.1	Chromosome with gaps	12.6094	38.5	-	17	6904	5471	2015-02-23	2015-04-09	NCBI
Saccharomyces cerevisiae YJM1304	YJM1304	SAMN01923158	PRJNA189892	GCA_000977025.1	Chromosome with gaps	12.4187	38.44	-	18	6661	5381	2015-02-23	2015-04-09	NCBI
Saccharomyces cerevisiae YJM1307	YJM1307	SAMN01923159	PRJNA189893	GCA_000977055.1	Chromosome with gaps	13.0757	38.71	-	18	7510	5414	2015-02-23	2015-04-09	NCBI
Saccharomyces cerevisiae YJM1311	YJM1311	SAMN01923160	PRJNA189894	GCA_000977085.1	Chromosome with gaps	12.5773	38.5	-	18	6880	5438	2015-02-23	2015-04-09	NCBI
Saccharomyces cerevisiae YJM1326	YJM1326	SAMN01923161	PRJNA189895	GCA_000977115.1	Chromosome with gaps	12.4437	38.39	-	18	6661	5431	2015-02-23	2015-04-09	NCBI
Saccharomyces cerevisiae YJM1332	YJM1332	SAMN01923162	PRJNA189896	GCA_000977145.1	Chromosome with gaps	12.3026	38.43	-	18	6711	5463	2015-02-23	2015-04-09	NCBI
Saccharomyces cerevisiae YJM1336	YJM1336	SAMN01923163	PRJNA189897	GCA_000977175.1	Chromosome with gaps	12.8568	38.64	-	18	7322	5422	2015-02-24	2015-04-09	NCBI
Saccharomyces cerevisiae YJM1338	YJM1338	SAMN01923164	PRJNA189898	GCA_000977205.1	Chromosome with gaps	12.2815	38.39	-	18	6543	5423	2015-02-24	2015-04-09	NCBI
Saccharomyces cerevisiae YJM1341	YJM1341	SAMN01923165	PRJNA189899	GCA_000977235.1	Chromosome with gaps	12.5081	38.53	-	18	6931	5445	2015-02-24	2015-04-09	NCBI
Saccharomyces cerevisiae YJM1342	YJM1342	SAMN01923166	PRJNA189900	GCA_000977265.1	Chromosome with gaps	12.6888	38.48	-	17	6912	5409	2015-02-24	2015-04-09	NCBI
Saccharomyces cerevisiae YJM1355	YJM1355	SAMN01923167	PRJNA189901	GCA_000977295.1	Chromosome with gaps	12.9034	38.61	-	18	7180	5371	2015-02-24	2015-04-09	NCBI
Saccharomyces cerevisiae YJM1356	YJM1356	SAMN01923168	PRJNA189902	GCA_000977325.1	Chromosome with gaps	12.6028	38.54	-	18	7038	5465	2015-02-24	2015-04-09	NCBI
Saccharomyces cerevisiae YJM1381	YJM1381	SAMN01923169	PRJNA189903	GCA_000977355.1	Chromosome with gaps	12.4564	38.45	-	18	6806	5470	2015-02-24	2015-04-09	NCBI
Saccharomyces cerevisiae YJM1383	YJM1383	SAMN01923170	PRJNA189904	GCA_000977385.1	Chromosome with gaps	12.6305	38.51	-	18	6885	5427	2015-02-24	2015-04-09	NCBI
Saccharomyces cerevisiae YJM1385	YJM1385	SAMN01923171	PRJNA189905	GCA_000977415.1	Chromosome with gaps	13.0244	38.63	-	17	7280	5442	2015-02-24	2015-04-09	NCBI
Saccharomyces cerevisiae YJM1386	YJM1386	SAMN01923172	PRJNA189906	GCA_000977445.1	Chromosome with gaps	12.6431	38.52	-	18	6875	5378	2015-02-24	2015-04-09	NCBI
Saccharomyces cerevisiae YJM1387	YJM1387	SAMN01923173	PRJNA189907	GCA_000977475.1	Chromosome with gaps	12.7728	38.64	-	17	7218	5453	2015-02-24	2015-04-09	NCBI
Saccharomyces cerevisiae YJM1388	YJM1388	SAMN01923174	PRJNA189908	GCA_000977505.1	Chromosome with gaps	12.5426	38.53	-	17	6935	5398	2015-02-24	2015-04-09	NCBI
Saccharomyces cerevisiae YJM1389	YJM1389	SAMN01923175	PRJNA189909	GCA_000977535.1	Chromosome with gaps	12.2761	38.42	-	17	6591	5386	2015-02-24	2015-04-09	NCBI
Saccharomyces cerevisiae YJM1399	YJM1399	SAMN01923176	PRJNA189910	GCA_000977565.1	Chromosome with gaps	12.4163	38.42	-	17	6488	5228	2015-02-24	2015-04-09	NCBI
Saccharomyces cerevisiae YJM1400	YJM1400	SAMN01923177	PRJNA189911	GCA_000977595.1	Chromosome with gaps	12.4168	38.39	-	18	6623	5415	2015-02-24	2015-04-09	NCBI
Saccharomyces cerevisiae YJM1401	YJM1401	SAMN01923178	PRJNA189912	GCA_000977625.1	Chromosome with gaps	12.2356	38.34	-	18	6386	5362	2015-02-24	2015-04-09	NCBI
Saccharomyces cerevisiae YJM1402	YJM1402	SAMN01923179	PRJNA189913	GCA_000977655.1	Chromosome with gaps	12.6222	38.5	-	17	6924	5457	2015-02-24	2015-04-09	NCBI
Saccharomyces cerevisiae YJM1415	YJM1415	SAMN01923180	PRJNA189914	GCA_000977685.1	Chromosome with gaps	12.8709	38.68	-	18	7422	5469	2015-02-24	2015-04-09	NCBI
Saccharomyces cerevisiae YJM1417	YJM1417	SAMN01923181	PRJNA189915	GCA_000977715.1	Chromosome with gaps	12.7196	38.61	-	18	7208	5443	2015-02-24	2015-04-09	NCBI
Saccharomyces cerevisiae YJM1418	YJM1418	SAMN01923182	PRJNA189916	GCA_000977745.1	Chromosome with gaps	12.5052	38.47	-	17	6772	5426	2015-02-24	2015-04-09	NCBI
Saccharomyces cerevisiae YJM1419	YJM1419	SAMN01923183	PRJNA189917	GCA_000977775.1	Chromosome with gaps	13.6088	38.9	-	18	8081	5412	2015-02-24	2015-04-09	NCBI
Saccharomyces cerevisiae YJM1433	YJM1433	SAMN01923184	PRJNA189918	GCA_000977805.1	Chromosome with gaps	12.5725	38.52	-	18	6920	5386	2015-02-24	2015-04-09	NCBI
Saccharomyces cerevisiae YJM1434	YJM1434	SAMN01923185	PRJNA189919	GCA_000977835.1	Chromosome with gaps	12.5942	38.51	-	17	6865	5470	2015-02-24	2015-04-09	NCBI
Saccharomyces cerevisiae YJM1439	YJM1439	SAMN01923186	PRJNA189920	GCA_000977865.1	Chromosome with gaps	12.9559	38.68	-	17	7351	5377	2015-02-24	2015-04-09	NCBI
Saccharomyces cerevisiae YJM1443	YJM1443	SAMN01923187	PRJNA189921	GCA_000977895.1	Chromosome with gaps	12.2603	38.37	-	17	6397	5289	2015-02-24	2015-04-09	NCBI
Saccharomyces cerevisiae YJM1444	YJM1444	SAMN01923188	PRJNA189922	GCA_000977925.1	Chromosome with gaps	12.4269	38.41	-	17	6581	5366	2015-02-24	2015-04-09	NCBI
Saccharomyces cerevisiae YJM1447	YJM1447	SAMN01923189	PRJNA189923	GCA_000977955.1	Chromosome with gaps	12.1159	38.25	-	17	6302	5227	2015-02-24	2015-04-09	NCBI
Saccharomyces cerevisiae YJM1450	YJM1450	SAMN01923190	PRJNA189924	GCA_000977985.1	Chromosome with gaps	13.0549	38.72	-	18	7373	5378	2015-02-24	2015-04-09	NCBI
Saccharomyces cerevisiae YJM1460	YJM1460	SAMN01923191	PRJNA189925	GCA_000978015.1	Chromosome with gaps	12.785	38.63	-	17	7166	5382	2015-02-24	2015-04-09	NCBI
Saccharomyces cerevisiae YJM1463	YJM1463	SAMN01923192	PRJNA189926	GCA_000978045.1	Chromosome with gaps	13.4375	38.9	-	18	7961	5372	2015-02-24	2015-04-09	NCBI
Saccharomyces cerevisiae YJM1477	YJM1477	SAMN01923193	PRJNA189927	GCA_000978075.1	Chromosome with gaps	12.1912	38.4	-	18	6607	5429	2015-02-24	2015-04-09	NCBI
Saccharomyces cerevisiae YJM1478	YJM1478	SAMN01923194	PRJNA189928	GCA_000978105.1	Chromosome with gaps	12.6776	38.55	-	18	6997	5414	2015-02-24	2015-04-09	NCBI
Saccharomyces cerevisiae YJM1479	YJM1479	SAMN01923195	PRJNA189929	GCA_000978135.1	Chromosome with gaps	12.4809	38.42	-	18	6709	5413	2015-02-24	2015-04-09	NCBI
Saccharomyces cerevisiae YJM1526	YJM1526	SAMN01923196	PRJNA189930	GCA_000978165.1	Chromosome with gaps	12.5382	38.51	-	18	6862	5363	2015-02-24	2015-04-09	NCBI
Saccharomyces cerevisiae YJM1527	YJM1527	SAMN01923197	PRJNA189931	GCA_000978195.1	Chromosome with gaps	12.7997	38.6	-	18	7112	5402	2015-02-24	2015-04-09	NCBI
Saccharomyces cerevisiae YJM1549	YJM1549	SAMN01923198	PRJNA189932	GCA_000978225.1	Chromosome with gaps	13.2595	38.78	-	17	7739	5452	2015-02-24	2015-04-09	NCBI
Saccharomyces cerevisiae YJM1573	YJM1573	SAMN01923199	PRJNA189933	GCA_000978255.1	Chromosome with gaps	12.301	38.36	-	17	6531	5458	2015-02-24	2015-04-09	NCBI
Saccharomyces cerevisiae YJM1574	YJM1574	SAMN01923200	PRJNA189934	GCA_000978285.1	Chromosome with gaps	12.4702	38.47	-	18	6738	5359	2015-02-24	2015-04-09	NCBI
Saccharomyces cerevisiae YJM1592	YJM1592	SAMN01923201	PRJNA189935	GCA_000978315.1	Chromosome with gaps	12.3806	38.46	-	17	6742	5393	2015-02-24	2015-04-09	NCBI
Saccharomyces cerevisiae YJM1615	YJM1615	SAMN01923202	PRJNA189936	GCA_000978345.1	Chromosome with gaps	12.651	38.52	-	18	6940	5412	2015-02-24	2015-04-09	NCBI
Saccharomyces cerevisiae YJM189	YJM189	SAMN01923113	PRJNA189847	GCA_000975735.1	Chromosome with gaps	12.2713	38.41	-	18	6564	5437	2015-02-23	2015-04-09	NCBI
Saccharomyces cerevisiae YJM193	YJM193	SAMN01923114	PRJNA189848	GCA_000975765.1	Chromosome with gaps	13.0573	38.7	-	18	7498	5411	2015-02-23	2015-04-09	NCBI
Saccharomyces cerevisiae YJM195	YJM195	SAMN01923115	PRJNA189849	GCA_000975585.1	Chromosome with gaps	12.7855	38.58	-	17	7079	5373	2015-02-23	2015-04-09	NCBI
Saccharomyces cerevisiae YJM244	YJM244	SAMN01923116	PRJNA189850	GCA_000975615.1	Chromosome with gaps	12.9872	38.72	-	18	7376	5329	2015-02-23	2015-04-09	NCBI
Saccharomyces cerevisiae YJM248	YJM248	SAMN01923117	PRJNA189851	GCA_000975795.1	Chromosome with gaps	12.0749	38.31	-	18	6357	5391	2015-02-23	2015-04-09	NCBI
Saccharomyces cerevisiae YJM269	YJM269	SAMN02981310	PRJNA60389	GCA_000192515.1	Scaffold	12.4093	38.2	AEWN01	451	-	-	2011-03-11	2014-08-11	SGD
Saccharomyces cerevisiae YJM270	YJM270	SAMN01923118	PRJNA189852	GCA_000975825.1	Chromosome with gaps	12.3693	38.49	-	17	6844	5427	2015-02-23	2015-04-09	NCBI
Saccharomyces cerevisiae YJM271	YJM271	SAMN01923119	PRJNA189853	GCA_000975855.1	Chromosome with gaps	13.5338	38.88	-	18	8054	5367	2015-02-23	2015-04-09	NCBI
Saccharomyces cerevisiae YJM320	YJM320	SAMN01923120	PRJNA189854	GCA_000975885.1	Chromosome with gaps	13.5229	38.86	-	18	8021	5387	2015-02-23	2015-04-09	NCBI
Saccharomyces cerevisiae YJM326	YJM326	SAMN01923121	PRJNA189855	GCA_000975915.1	Chromosome with gaps	12.4289	38.42	-	18	6658	5416	2015-02-23	2015-04-09	NCBI
Saccharomyces cerevisiae	YJM339	SAMN03020217	PRJNA260311	GCA_000766185.2	Contig	11.6247	38.3	JRIE01	554	-	-	2014-10-12	2014-10-12	SGD
Saccharomyces cerevisiae YJM428	YJM428	SAMN01923122	PRJNA189856	GCA_000975945.1	Chromosome with gaps	12.3275	38.38	-	18	6533	5402	2015-02-23	2015-04-09	NCBI
Saccharomyces cerevisiae YJM450	YJM450	SAMN01923123	PRJNA189857	GCA_000975975.1	Chromosome with gaps	12.4178	38.44	-	18	6712	5435	2015-02-23	2015-04-09	NCBI
Saccharomyces cerevisiae YJM451	YJM451	SAMN01923124	PRJNA189858	GCA_000976005.1	Chromosome with gaps	12.3618	38.43	-	18	6632	5405	2015-02-23	2015-04-09	NCBI
Saccharomyces cerevisiae YJM453	YJM453	SAMN01923125	PRJNA189859	GCA_000976035.1	Chromosome with gaps	12.6829	38.59	-	18	7121	5393	2015-02-23	2015-04-09	NCBI
Saccharomyces cerevisiae YJM456	YJM456	SAMN01923126	PRJNA189860	GCA_000976065.1	Chromosome with gaps	12.3959	38.37	-	18	6574	5476	2015-02-23	2015-04-09	NCBI
Saccharomyces cerevisiae YJM470	YJM470	SAMN01923127	PRJNA189861	GCA_000976095.1	Chromosome with gaps	12.5987	38.53	-	17	6927	5395	2015-02-23	2015-04-09	NCBI
Saccharomyces cerevisiae YJM541	YJM541	SAMN01923128	PRJNA189862	GCA_000976125.1	Chromosome with gaps	12.9961	38.68	-	18	7389	5398	2015-02-23	2015-04-09	NCBI
Saccharomyces cerevisiae YJM554	YJM554	SAMN01923129	PRJNA189863	GCA_000976155.1	Chromosome with gaps	13.0487	38.7	-	18	7409	5363	2015-02-23	2015-04-09	NCBI
Saccharomyces cerevisiae YJM555	YJM555	SAMN01923130	PRJNA189864	GCA_000976185.1	Chromosome with gaps	13.3722	38.78	-	18	7802	5460	2015-02-23	2015-04-09	NCBI
Saccharomyces cerevisiae YJM627	YJM627	SAMN01923131	PRJNA189865	GCA_000976215.1	Chromosome with gaps	12.6266	38.52	-	18	6936	5400	2015-02-23	2015-04-09	NCBI
Saccharomyces cerevisiae YJM681	YJM681	SAMN01923132	PRJNA189866	GCA_000976245.1	Chromosome with gaps	12.3273	38.41	-	18	6584	5398	2015-02-23	2015-04-09	NCBI
Saccharomyces cerevisiae YJM682	YJM682	SAMN01923133	PRJNA189867	GCA_000976275.1	Chromosome with gaps	12.3805	38.39	-	18	6628	5442	2015-02-23	2015-04-09	NCBI
Saccharomyces cerevisiae YJM683	YJM683	SAMN01923134	PRJNA189868	GCA_000976305.1	Chromosome with gaps	12.5361	38.45	-	17	6815	5464	2015-02-23	2015-04-09	NCBI
Saccharomyces cerevisiae YJM689	YJM689	SAMN01923135	PRJNA189869	GCA_000976335.1	Chromosome with gaps	12.2975	38.41	-	17	6576	5393	2015-02-23	2015-04-09	NCBI
Saccharomyces cerevisiae YJM693	YJM693	SAMN01923136	PRJNA189870	GCA_000976365.1	Chromosome with gaps	13.1562	38.74	-	17	7541	5372	2015-02-23	2015-04-09	NCBI
Saccharomyces cerevisiae YJM789	YJM789	SAMN02953615	PRJNA13304	GCA_000181435.1	Contig	11.991	38.3	AAFW02	258	5903	5902	2005-01-06	2014-08-06	SGD
Saccharomyces cerevisiae YJM969	YJM969	SAMN01923137	PRJNA189871	GCA_000976395.1	Chromosome with gaps	12.3221	38.45	-	18	6768	5455	2015-02-23	2015-04-09	NCBI
Saccharomyces cerevisiae YJM972	YJM972	SAMN01923138	PRJNA189872	GCA_000976425.1	Chromosome with gaps	12.972	38.7	-	18	7492	5441	2015-02-23	2015-04-09	NCBI
Saccharomyces cerevisiae YJM975	YJM975	SAMN01923139	PRJNA189873	GCA_000976455.1	Chromosome with gaps	12.2365	38.38	-	18	6608	5438	2015-02-23	2015-04-09	NCBI
Saccharomyces cerevisiae YJM978	YJM978	SAMN01923140	PRJNA189874	GCA_000976485.1	Chromosome with gaps	12.483	38.53	-	18	6963	5448	2015-02-23	2015-04-09	NCBI
Saccharomyces cerevisiae YJM981	YJM981	SAMN01923141	PRJNA189875	GCA_000976515.1	Chromosome with gaps	12.9198	38.69	-	18	7462	5479	2015-02-23	2015-04-09	NCBI
Saccharomyces cerevisiae YJM984	YJM984	SAMN01923142	PRJNA189876	GCA_000976545.1	Chromosome with gaps	13.0939	38.76	-	18	7602	5424	2015-02-23	2015-04-09	NCBI
Saccharomyces cerevisiae YJM987	YJM987	SAMN01923143	PRJNA189877	GCA_000976575.1	Chromosome with gaps	12.9525	38.71	-	18	7532	5482	2015-02-23	2015-04-09	NCBI
Saccharomyces cerevisiae YJM990	YJM990	SAMN01923144	PRJNA189878	GCA_000976605.1	Chromosome with gaps	12.448	38.49	-	18	6794	5386	2015-02-23	2015-04-09	NCBI
Saccharomyces cerevisiae YJM993	YJM993	SAMN01923145	PRJNA189879	GCA_000662435.1	Chromosome with gaps	12.502	38.53	-	18	6961	5471	2014-05-01	2014-05-01	NCBI
Saccharomyces cerevisiae YJM996	YJM996	SAMN01923146	PRJNA189880	GCA_000976665.1	Chromosome with gaps	12.7062	38.61	-	18	7258	5476	2015-02-23	2015-04-09	NCBI
Saccharomyces cerevisiae	YPH499	SAMN03020227	PRJNA260311	GCA_000766375.2	Contig	11.668	38.1	JRIO01	344	-	-	2014-10-12	2014-10-12	SGD
Saccharomyces cerevisiae	YPS128	SAMN03020216	PRJNA260311	GCA_000766195.2	Contig	11.5563	38.3	JRID01	670	-	-	2014-10-12	2014-10-12	SGD
Saccharomyces cerevisiae	YPS163	SAMN03020215	PRJNA260311	GCA_000766175.2	Contig	11.6469	38.3	JRIC01	607	-	-	2014-10-12	2014-10-12	SGD
Saccharomyces cerevisiae	YS9	SAMN03020214	PRJNA260311	GCA_000766165.2	Contig	11.6064	38.3	JRIB01	851	-	-	2014-10-12	2014-10-12	SGD
Saccharomyces cerevisiae ZTW1	ZTW1	SAMN02981455	PRJNA174065	GCA_000308935.1	Contig	11.4148	38.3	AMDD01	33	-	-	2012-10-31	2014-08-11	SGD
Saccharomyces cerevisiae strains not included for their update versions included in the Analysis
Organism/Name	Strain	BioSample	BioProject	Assembly	Level	Size (Mb)	GC%	WGS	Scaffolds	Gene	Protein	Release Date	Modify Date
Saccharomyces cerevisiae FL100	FL100	SAMN02981311	PRJNA60147	GCA_000192535.1	Scaffold	12.4154	38.2	AEWO01	926	-	-	2011-03-11	2014-08-11
Saccharomyces cerevisiae RM11-1a	RM11-1a	SAMN02953602	PRJNA13674	GCA_000149365.1	Scaffold	11.737	38.3	AAEG01	17	5960	5377	2005-03-16	2014-08-06
Saccharomyces cerevisiae Sigma1278b	Sigma1278b	SAMN00002885	PRJNA39317	GCA_000151485.1	Chromosome	11.9459	38.3	ACVY01	16	-	-	2010-04-29	2014-08-04
Saccharomyces cerevisiae W303	W303	SAMN02981436	PRJNA83445	GCA_000292815.1	Chromosome	12.1532	38.34	ALAV01	18	-	-	2012-08-24	2014-08-11
Saccharomyces cerevisiae YPS163	YPS163	SAMN00189350	PRJNA28813	GCA_000182095.1	Contig	10.7188	38.5	ABPD01	4725	-	-	2008-06-16	2014-08-04
Saccharomyces cerevisiae strains not included as number of scaffolds were more than 5000
Organism/Name	Strain	BioSample	BioProject	Assembly	Level	Size (Mb)	GC%	WGS	Scaffolds	Gene	Protein	Release Date	Modify Date
Saccharomyces cerevisiae CLIB382	CLIB382	SAMN00198998	PRJNA60145	GCA_000209345.1	Scaffold	10.2559	38.4	AFDG01	10262	-	-	2011-04-25	2014-08-04
Saccharomyces cerevisiae M22	M22	SAMN00189351	PRJNA28815	GCA_000182075.1	Contig	10.7768	38.8	ABPC01	6145	-	-	2008-06-16	2014-08-04
Saccharomyces cerevisiae strains not included as number of protein coding features were less than 3500
Saccharomyces cerevisiae T73	T73	SAMN00198997	PRJNA60195	GCA_000209305.1	Scaffold	12.4352	38.3	AFDF01	2689	-	-	2011-04-25	2014-08-04
Saccharomyces cerevisiae Y10	Y10	SAMN02981307	PRJNA60201	GCA_000192375.1	Scaffold	14.2673	38.2	AEWK01	1157	-	-	2011-03-11	2014-08-11
Saccharomyces cerevisiae strains not included as annotations were not available
Organism/Name	Strain	BioSample	BioProject	Assembly	Level	Size (Mb)	GC%	WGS	Scaffolds	Gene	Protein	Release Date	Modify Date
Saccharomyces cerevisiae	9464	SAMN02731377	PRJNA237120	GCA_000773925.1	Contig	12.5341	38.3	JSAC01	38	-	-	2014-11-10	2014-11-10
Saccharomyces cerevisiae	EBY.VW4000	SAMN03097206	PRJNA263135	GCA_000775555.1	Contig	11.3861	38.2	JSFO01	354	-	-	2014-11-12	2014-11-12
Saccharomyces cerevisiae IR-2	IR-2	-	PRJDB1382	GCA_000508825.1	Contig	11.4416	38.2	BAUI01	322	-	-	2013-12-11	2014-03-08
Saccharomyces cerevisiae M3707	M3707	SAMN02769630	PRJNA174688	GCA_000365045.1	Scaffold	11.5097	38.2	AMQB01	42	-	-	2013-04-15	2014-08-01
Saccharomyces cerevisiae M3836	M3836	SAMN02769631	PRJNA174689	GCA_000365065.1	Scaffold	11.5327	38.3	AMQC01	52	-	-	2013-04-15	2014-08-01
Saccharomyces cerevisiae M3837	M3837	SAMN02769632	PRJNA174690	GCA_000365085.1	Scaffold	11.5303	38.2	AMQD01	45	-	-	2013-04-15	2014-08-01
Saccharomyces cerevisiae M3838	M3838	SAMN02769633	PRJNA174691	GCA_000365105.1	Scaffold	11.5716	38.2	AMQE01	34	-	-	2013-04-15	2014-08-01
Saccharomyces cerevisiae M3839	M3839	SAMN02769634	PRJNA174692	GCA_000365125.1	Scaffold	11.5502	38.2	AMQF01	44	-	-	2013-04-15	2014-08-01
Saccharomyces cerevisiae M5	M5	SAMN02912079	PRJNA255314	GCA_000756245.1	Contig	11.1042	38.2	JPXA01	-	-	-	2014-09-18	2014-09-18
Saccharomyces cerevisiae N85	N85	SAMEA3139040	PRJEB5479	GCA_000723645.1	Contig	11.9053	38.1	CBYJ01	371	-	-	2014-06-04	2015-01-30
Saccharomyces cerevisiae NAM34-4C	NAM34-4C	-	PRJDB1381	GCA_000508805.1	Contig	11.5537	38.1	BAUH01	154	-	-	2013-12-11	2014-03-08
Saccharomyces cerevisiae NY1308	NY1308	SAMN02981536	PRJNA202086	GCA_000416405.1	Contig	11.5142	38.2	ASJZ01	35	-	-	2013-06-28	2014-08-11
Saccharomyces cerevisiae	UCD51	SAMN02912080	PRJNA255317	GCA_000756235.1	Contig	11.2113	38.2	JPXB01	-	-	-	2014-09-18	2014-09-18
Saccharomyces cerevisiae YJSH1	YJSH1	SAMN01057573	PRJNA72403	GCA_000275665.1	Chromosome	11.5505	38.32	AGAW01	17	-	-	2012-07-02	2014-08-04
Saccharomyces cerevisiae not included as doesn't comprise full length
Saccharomyces cerevisiae	-	SAMEA3138293	PRJNA13838	GCA_000091065.1	Gapless Chromosome	0.67254	35.85	-	3	197	327	1992-03-16	2009-07-02
