# Supplementary material for: Complete genome sequence and comparative genomics of the probiotic yeast Saccharomyces boulardii
Source: Sci Rep. 2017 Mar 23;7:371. doi: 10.1038/s41598-017-00414-2 (PMC5428479; doi:10.1038/s41598-017-00414-2)
Supplement: Supplementary file 5 — Supplementary File IV [file 41598_2017_414_MOESM5_ESM.xls]

## Sheet: Sheet1
Supplementary File IV: Distribution of Sporulation genes, meiotic genes and mitotic genes across all Sb and Sc genomes.
Sporulation genes
	Sb_17	Sb_biocodex	Sb_edrl	Sb_kirkman	Sb_MYA-796	Sb_unique	Sb_unisankyo	Sc_UFMG_A-905_JACO02	Sc_AWRI1631	Sc_AWRI796	Sc_BC187	Sc_BY4741	Sc_BY4742	Sc_CBS7960	Sc_CEN.PK113-7D	Sc_CEN.PK2-1Ca	Sc_CLIB215	Sc_CLIB324	Sc_D273-10B	Sc_DBVPG6044	Sc_EC1118	Sc_EC9-8	Sc_FL100	Sc_FostersB	Sc_FostersO	Sc_FY1679	Sc_JAY291	Sc_JK9-3d	Sc_K11	Sc_Kyokai7	Sc_L1528	Sc_LalvinQA23	Sc_P283	Sc_P301	Sc_P302	Sc_P303	Sc_PW5	Sc_R008	Sc_R103	Sc_RedStar	Sc_RM11-1A	Sc_SEY6210	Sc_Sigma1278b-10560-6B	Sc_SK1	Sc_T7	Sc_UC5	Sc_UWOPS05-217-3	Sc_Vin13	Sc_VL3
ACF2_YLR144C	P	P	P	P	P	P	P	P	P	P	P	P	P	P	P	P	P	P	P	P	P	P	P	P	P	P	P	P	P	P	P	P	P	P	A	A	P	P	P	P	P	P	P	P	P	P	P	P	P
ADY2_YCR010C	P	P	P	P	P	P	P	P	P	P	P	P	P	P	P	P	P	P	P	P	P	P	P	P	P	P	P	P	P	P	P	P	P	P	A	A	P	P	P	P	P	P	P	P	P	P	P	P	P
ARD1_YHR013C	P	P	P	P	P	P	P	P	P	P	P	P	P	P	P	P	P	A	P	P	P	P	P	P	P	P	P	P	P	P	P	P	P	P	A	A	P	P	P	P	P	P	P	P	P	P	P	P	P
BCY1_YIL033C	P	P	P	P	P	P	P	P	A	P	P	P	P	P	P	P	P	P	P	P	P	P	P	P	P	P	P	P	P	P	P	P	P	P	A	A	P	P	P	P	P	P	P	P	P	P	P	P	P
CDC16_YKL022C	P	P	P	P	P	P	P	P	P	P	P	P	P	P	P	P	A	A	P	P	P	P	P	P	P	P	P	P	P	P	P	P	P	A	A	A	A	P	P	P	P	P	P	P	P	P	P	P	P
CRR1_YLR213C	P	P	P	P	P	P	P	P	P	P	P	P	P	P	P	P	P	P	P	P	P	P	P	P	P	P	P	P	P	P	P	P	P	P	A	A	P	P	P	P	P	P	P	P	P	P	P	P	P
CTS2_YDR371W	P	P	P	P	P	P	P	P	P	P	P	P	P	P	P	P	P	P	P	P	P	P	P	P	P	P	P	P	P	P	P	P	A	P	A	A	P	P	A	P	P	P	P	P	P	P	P	A	P
CYR1_YJL005W	P	P	P	P	P	P	P	P	A	P	P	P	P	P	P	P	A	P	P	P	P	A	P	P	A	P	P	P	P	P	P	A	A	A	A	A	P	P	P	P	P	P	P	P	P	A	P	A	A
DEP1_YAL013W	P	P	P	P	P	P	P	P	A	P	P	P	P	A	P	P	A	A	P	P	P	P	P	P	P	P	P	P	P	P	P	P	A	A	A	A	P	A	A	P	P	P	P	P	P	P	P	P	P
DIT1_YDR403W	P	P	P	P	P	P	P	P	P	P	P	P	P	P	P	P	P	P	P	P	P	P	P	P	P	P	P	P	P	P	P	P	P	P	A	A	P	P	P	P	P	P	P	P	P	P	P	P	A
DIT2_YDR402C	P	P	P	P	P	P	P	P	P	P	P	P	P	P	P	P	P	P	P	P	P	P	P	P	P	P	P	P	P	P	P	A	P	A	A	A	A	P	A	P	P	P	P	P	P	P	P	P	P
DMC1_YER179W	P	P	P	P	P	P	P	P	P	P	P	P	P	P	P	P	P	P	P	P	P	P	P	P	P	P	P	P	P	P	P	P	P	P	A	A	P	P	P	P	P	P	P	P	P	P	P	P	P
DTR1_YBR180W	P	P	P	P	P	P	P	P	P	A	P	P	P	P	P	P	P	A	P	P	P	A	P	P	A	P	P	P	P	P	P	P	P	P	A	A	P	P	P	P	P	P	P	P	P	P	P	P	P
EMI1_YDR512C	P	P	P	P	P	P	P	P	A	A	A	P	P	A	P	P	A	A	A	A	A	A	P	A	A	P	A	P	P	P	A	A	A	A	A	A	A	A	A	A	A	P	P	A	A	P	A	A	A
EMI2_YDR516C	P	P	P	P	P	P	P	P	P	P	P	P	P	P	P	P	P	P	P	P	P	P	P	P	P	P	P	P	P	P	P	P	P	P	A	A	P	P	P	P	P	P	P	P	P	P	P	P	P
FMP45_YDL222C	P	P	P	P	P	P	P	P	P	P	P	P	P	P	P	P	P	P	P	P	P	P	P	P	P	P	P	P	P	P	P	P	P	P	A	A	P	P	P	P	P	P	P	P	P	P	P	P	P
GAS3_YMR215W	P	P	P	P	P	P	P	P	P	P	P	P	P	P	P	P	P	P	P	P	P	P	P	P	P	P	P	P	P	P	P	P	P	P	A	A	P	P	P	P	P	P	P	P	P	P	P	P	P
GLC7_YER133W	P	P	P	P	P	P	P	P	P	P	P	P	P	P	P	P	P	P	P	P	P	P	P	P	P	P	P	P	P	P	P	P	P	P	A	A	P	P	P	P	P	P	P	P	P	P	P	P	P
GTS1_YGL181W	P	P	P	P	P	P	P	P	A	P	P	P	P	P	P	P	P	A	P	P	P	P	P	P	P	P	P	P	P	P	P	P	P	P	A	A	P	P	P	P	P	P	P	P	P	P	P	P	P
HHO1_YPL127C	P	P	P	P	P	P	P	P	P	P	P	P	P	P	P	P	A	P	P	P	P	P	P	P	P	P	P	P	P	P	P	P	A	P	A	A	P	P	A	P	P	P	P	P	P	P	P	P	P
HOS2_YGL194C	P	P	P	P	P	P	P	P	P	P	P	P	P	P	P	P	P	P	P	P	P	P	P	P	P	P	P	P	P	P	P	P	P	P	A	A	P	P	P	P	P	P	P	P	P	P	P	P	P
HOS4_YIL112W	P	P	P	P	P	P	P	P	A	P	P	P	P	P	P	P	P	A	P	P	P	P	P	A	A	P	P	P	P	P	P	P	P	A	A	A	P	P	A	A	P	P	P	P	P	P	P	P	A
IDS2_YJL146W	P	P	P	P	P	P	P	P	P	P	P	P	P	P	P	P	P	A	P	P	P	P	P	P	P	P	P	P	P	P	P	P	P	A	A	A	P	P	P	P	P	P	P	P	P	P	P	P	P
IME4_YGL192W	P	P	P	P	P	P	P	P	P	P	P	P	P	P	P	P	P	A	P	P	P	P	P	P	A	P	P	P	P	P	P	A	P	P	A	A	P	P	P	P	P	P	P	P	P	P	P	P	P
ISC10_YER180C	P	P	P	P	P	P	P	P	P	P	P	P	P	P	P	P	A	P	P	P	P	P	P	P	P	P	P	P	P	P	P	P	P	P	A	A	P	P	P	P	P	P	P	P	P	P	A	P	P
JHD2_YJR119C	P	P	P	P	P	P	P	P	P	A	P	P	P	P	P	P	P	A	P	P	P	P	P	P	P	P	P	P	P	P	P	P	A	P	A	A	P	P	P	P	P	P	P	P	P	P	P	P	P
LOH1_YJL038C	P	P	P	P	P	P	P	P	P	P	P	P	P	P	P	P	P	P	P	P	P	P	P	P	P	P	P	P	P	P	P	P	P	P	A	A	P	P	P	P	P	P	P	P	P	P	P	P	P
MND2_YIR025W	P	P	P	P	P	P	P	P	P	P	P	P	P	P	P	P	P	A	P	P	P	P	P	P	P	P	P	P	P	P	P	P	P	P	A	A	P	P	P	P	P	P	P	P	P	P	P	P	P
MSO1_YNR049C	P	P	P	P	P	P	P	P	P	P	P	P	P	P	P	P	P	P	P	P	P	P	P	P	P	P	P	P	P	P	P	A	P	P	A	A	P	P	P	P	P	P	P	P	P	P	P	P	P
MUM2_YBR057C	P	P	P	P	P	P	P	P	P	P	P	P	P	A	P	P	P	A	P	P	P	P	P	P	P	P	P	P	P	P	P	P	P	P	A	A	P	P	A	P	P	P	P	P	P	P	P	P	P
NAT5_YOR253W	P	P	P	P	P	P	P	P	P	P	P	P	P	P	P	P	P	A	P	P	P	P	P	P	P	P	P	P	P	P	P	P	A	P	A	A	P	P	P	P	P	P	P	P	P	P	P	P	P
NDT80_YHR124W	P	P	P	P	P	P	P	P	A	P	P	P	P	P	P	P	P	A	P	P	P	A	P	A	P	P	P	P	P	P	P	P	P	P	A	A	P	A	P	P	P	P	P	P	P	P	A	P	P
NEM1_YHR004C	P	P	P	P	P	P	P	P	P	P	P	P	P	P	P	P	P	A	P	P	P	P	P	A	P	P	P	P	P	P	P	P	P	P	A	A	P	P	P	P	P	P	P	P	P	P	P	P	A
OSW1_YOR255W	P	P	P	P	P	P	P	P	P	P	P	P	P	A	P	P	P	A	P	P	P	P	P	P	A	P	P	P	P	P	P	P	P	P	A	A	P	P	A	P	P	P	P	P	P	P	P	P	P
PFS1_YHR185C	P	P	P	P	P	P	P	P	P	P	P	P	P	P	P	P	P	A	P	P	P	P	P	P	P	P	P	P	P	P	P	P	P	P	A	A	P	P	P	P	P	P	P	P	P	P	A	P	P
PGI1_YBR196C	P	P	P	P	P	P	P	P	P	P	P	P	P	P	P	P	P	P	P	P	P	P	P	P	P	P	P	P	P	P	P	P	P	P	A	A	P	P	P	P	P	P	P	P	P	P	P	P	P
PRB1_YEL060C	P	P	P	P	P	P	P	P	P	P	P	P	P	P	P	P	P	P	P	P	P	P	P	P	P	P	P	P	P	P	P	P	P	P	A	A	P	P	P	P	P	P	P	P	P	P	P	P	P
PTC1_YDL006W	P	P	P	P	P	P	P	P	P	P	P	P	P	P	P	P	P	P	P	P	P	P	P	P	P	P	P	P	P	P	P	P	P	P	A	A	P	P	P	P	P	P	P	P	P	P	P	P	P
RAS2_YNL098C	P	P	P	P	P	P	P	P	P	P	P	P	P	P	P	P	P	P	P	P	P	P	P	P	P	P	P	P	P	P	P	P	P	P	A	A	P	P	P	P	P	P	P	P	P	P	P	P	P
RFM1_YOR279C	P	P	P	P	P	P	P	P	P	A	P	P	P	P	P	P	P	P	P	P	P	P	P	P	A	P	P	P	P	P	P	A	A	P	A	A	P	A	P	P	P	P	P	P	P	P	A	P	P
RGR1_YLR071C	P	P	P	P	P	P	P	P	P	A	P	P	P	A	P	P	A	A	P	P	P	P	P	P	A	P	P	P	P	P	P	P	P	A	A	A	P	P	P	P	P	P	P	P	P	A	P	P	A
RIM101_YHL027W	P	P	P	P	P	P	P	P	P	P	P	P	P	A	A	P	A	A	P	P	P	P	P	A	A	P	P	P	P	P	P	A	P	P	A	A	P	P	P	A	P	P	P	P	P	P	P	A	P
RIM4_YHL024W	P	P	P	P	P	P	P	P	P	P	P	P	P	P	P	P	A	A	P	P	P	P	P	P	P	P	P	P	P	P	P	P	P	P	A	A	P	P	P	P	P	P	P	P	P	P	P	P	P
RMD1_YDL001W	P	P	P	P	P	P	P	P	P	P	P	P	P	P	P	P	P	A	P	P	P	P	P	P	P	P	P	P	P	P	P	P	P	P	A	A	P	P	P	P	P	P	P	P	P	P	P	A	P
RMD5_YDR255C	P	P	P	P	P	P	P	P	P	P	P	P	P	P	P	P	P	P	P	P	P	P	P	P	P	P	P	P	P	P	P	P	A	P	A	A	P	P	P	A	P	P	P	P	P	A	P	P	P
RMD6_YEL072W	P	P	P	P	P	P	P	P	P	A	P	P	P	P	P	P	P	P	P	P	P	P	P	P	P	P	P	P	P	P	P	P	P	P	A	A	P	P	P	P	P	P	P	P	P	P	P	P	P
RMD8_YFR048W	P	P	P	P	P	P	P	P	P	P	P	P	P	P	P	P	P	A	P	P	P	P	P	P	P	P	P	P	P	P	P	P	P	P	A	A	P	P	P	P	P	P	P	P	P	P	P	P	P
RME1_YGR044C	P	P	P	P	P	P	P	P	P	P	P	P	P	P	A	P	A	A	P	P	P	P	P	P	P	P	P	P	P	P	P	P	P	P	A	A	P	P	P	P	P	P	P	P	P	P	P	P	P
RRT5_YFR032C	P	P	P	P	P	P	P	P	P	P	P	P	P	P	P	P	P	P	P	P	P	P	P	A	P	P	P	P	P	P	P	A	P	P	A	A	P	P	P	P	P	P	P	P	P	P	P	P	P
RSC1_YGR056W	P	P	P	P	P	P	P	P	P	P	P	P	P	P	P	P	P	A	P	P	P	P	P	P	P	P	P	P	P	P	P	A	P	P	A	A	P	P	P	P	P	P	P	P	P	P	P	P	P
RSC2_YLR357W	P	P	P	P	P	P	P	P	P	P	P	P	P	P	P	P	P	A	P	P	P	P	P	P	P	P	P	P	P	P	P	A	P	P	A	A	P	P	P	P	P	P	P	P	P	P	P	P	P
SDS3_YIL084C	P	P	P	P	P	P	P	P	P	P	P	P	P	P	P	P	P	P	P	P	P	P	P	A	P	P	P	P	P	P	P	P	P	P	A	A	P	P	P	P	P	P	P	P	P	P	P	P	P
SET3_YKR029C	P	P	P	P	P	P	P	P	P	P	P	P	P	P	P	P	P	P	P	P	P	P	P	P	P	P	P	P	P	P	P	P	P	P	A	A	P	P	P	P	P	P	P	P	P	P	P	P	P
SGA1_YIL099W	P	P	P	P	P	P	P	P	A	P	P	P	P	P	P	P	P	P	P	P	P	P	P	P	A	P	P	P	P	P	P	P	P	P	A	A	P	P	P	P	P	P	P	P	P	P	P	P	P
SHC1_YER096W	P	P	P	P	P	P	P	P	A	P	P	P	P	P	P	P	P	P	P	P	P	P	P	P	P	P	P	P	P	P	P	P	P	P	A	A	P	P	P	P	P	P	P	P	P	P	P	P	P
SIF2_YBR103W	P	P	P	P	P	P	P	P	A	P	P	P	P	P	P	P	P	P	P	P	A	P	P	P	P	P	P	P	P	P	P	P	P	P	A	A	P	P	P	P	P	P	P	P	P	P	P	A	A
SLZ1_YNL196C	P	P	P	P	P	P	P	P	P	P	P	P	P	P	P	P	P	P	P	P	P	A	P	A	P	P	P	P	P	P	P	P	A	A	A	A	P	A	P	P	P	P	P	P	P	P	P	P	P
SMA1_YPL027W	P	P	P	P	P	P	P	P	P	P	P	P	P	P	P	P	P	P	P	P	P	P	P	P	P	P	P	P	P	P	P	P	P	P	A	A	P	P	P	P	P	P	P	P	P	P	P	P	P
SMA2_YML066C	P	P	P	P	P	P	P	P	A	P	P	P	P	P	P	P	P	P	P	P	P	P	P	P	P	P	P	P	P	P	P	P	P	P	A	A	P	P	P	P	P	P	P	P	P	P	P	P	P
SMK1_YPR054W	P	P	P	P	P	P	P	P	P	P	P	P	P	P	P	P	P	P	P	P	P	P	P	P	P	P	P	P	P	P	P	P	P	P	A	A	P	P	P	P	P	P	P	P	P	P	P	P	P
SNF1_YDR477W	P	P	P	P	P	P	P	P	P	P	P	P	P	A	P	P	A	A	P	P	P	P	P	P	P	P	P	P	P	P	P	P	P	P	A	A	P	P	P	P	P	P	P	P	P	P	P	P	P
SNF4_YGL115W	P	P	P	P	P	P	P	P	P	P	P	P	P	A	P	P	A	A	P	P	P	P	P	P	P	P	P	P	P	P	P	P	P	P	A	A	P	P	P	P	P	P	P	P	P	P	P	P	P
SPO1_YNL012W	P	P	P	P	P	P	P	P	P	P	P	P	P	A	P	P	P	A	P	P	P	P	P	P	A	P	P	P	P	P	A	P	P	P	A	A	P	P	P	P	P	P	P	P	P	P	P	P	P
SPO16_YHR153C	A	P	P	P	P	P	P	P	P	P	P	P	P	P	P	P	P	P	P	P	P	P	P	P	P	P	P	P	P	P	P	P	A	P	A	A	P	P	P	P	P	P	P	P	P	P	P	P	P
SPO19_YPL130W	P	P	P	P	P	P	P	P	P	P	P	P	P	P	P	P	P	P	P	P	P	P	P	P	P	P	P	P	P	P	P	P	P	P	A	A	P	P	P	P	P	P	P	P	P	P	P	P	P
SPO20_YMR017W	P	P	P	P	P	P	P	P	P	P	P	P	P	P	P	P	P	P	P	P	P	P	P	A	A	P	P	P	P	P	P	P	P	P	A	A	P	P	P	P	P	P	P	P	P	P	P	P	P
SPO7_YAL009W	P	P	P	P	P	P	P	P	P	P	P	P	P	P	P	P	P	A	P	P	P	P	P	P	P	P	P	P	P	P	P	P	P	P	A	A	P	P	P	P	P	P	P	P	P	P	P	P	P
SPO71_YDR104C	P	P	P	P	P	P	P	P	P	A	P	P	P	P	P	P	P	A	P	P	P	A	P	A	A	P	P	P	P	P	P	P	A	P	A	A	P	P	P	P	P	P	P	P	P	A	P	P	A
SPO73_YER046W	P	P	P	P	P	P	P	P	A	P	A	P	P	P	P	P	P	P	P	P	P	P	P	A	P	P	P	P	P	P	A	P	P	P	A	A	P	P	P	P	P	P	P	P	P	P	A	A	P
SPO75_YLL005C	P	P	P	P	P	P	P	P	P	A	P	P	P	P	P	P	P	A	P	P	P	A	P	A	P	P	P	P	P	P	P	P	A	A	A	A	A	P	P	P	P	P	P	P	P	P	P	P	P
SPO77_YLR341W	P	P	P	P	P	P	P	P	A	A	P	P	P	A	P	P	A	A	P	P	A	P	P	A	P	P	P	P	P	P	P	A	A	P	A	A	P	P	P	P	P	P	P	P	P	P	P	P	A
SPR1_YOR190W	P	P	P	P	P	P	P	P	P	P	P	P	P	P	P	P	P	P	P	P	P	P	P	P	P	P	P	P	P	P	P	P	P	P	A	A	P	P	P	P	P	P	P	P	P	P	P	P	P
SPR2_YOR214C	P	P	P	P	P	P	P	P	A	P	P	P	P	P	P	P	A	P	P	P	P	A	P	P	P	P	P	P	P	P	P	P	P	P	A	A	A	P	P	P	P	P	P	P	P	P	P	P	P
SPR28_YDR218C	P	P	P	P	P	P	P	P	P	P	P	P	P	P	P	P	P	P	P	P	P	P	P	P	P	P	P	P	P	P	P	P	P	P	A	A	P	P	P	P	P	P	P	P	P	P	P	P	P
SPR3_YGR059W	P	P	P	P	P	P	P	P	P	P	P	P	P	P	P	P	P	P	P	P	P	P	P	P	P	P	P	P	P	P	P	P	P	P	A	A	P	P	P	P	P	P	P	P	P	P	P	P	P
SPR6_YER115C	P	P	P	P	P	P	P	P	P	A	P	P	P	P	P	P	P	P	P	P	P	P	P	A	P	P	P	P	P	P	P	P	A	P	A	A	P	P	P	P	P	P	P	P	P	A	P	P	A
SPS100_YHR139C	P	P	P	P	P	P	P	P	A	P	P	P	P	P	P	P	P	P	P	P	P	P	P	P	P	P	P	P	P	P	P	P	P	P	A	A	P	P	P	P	P	P	P	P	P	P	P	P	P
SPS18_YNL204C	P	P	P	P	P	P	P	P	P	P	P	P	P	P	P	P	P	P	P	P	P	P	P	P	P	P	P	P	P	P	P	P	P	P	A	A	P	P	P	P	P	P	P	P	P	P	P	P	P
SPS19_YNL202W	P	P	P	P	P	P	P	P	P	P	P	P	P	P	P	P	P	A	P	P	P	P	P	P	P	P	P	P	P	P	P	P	P	P	A	A	P	P	P	P	P	P	P	P	P	P	P	P	P
SPS2_YDR522C	P	P	P	P	P	P	P	P	P	P	P	P	P	P	P	P	P	P	P	P	P	P	P	P	P	P	P	P	P	P	P	P	P	P	A	A	P	P	P	P	P	P	P	P	P	P	P	P	P
SPS4_YOR313C	P	P	P	P	P	P	P	P	P	P	P	P	P	P	P	P	P	P	P	P	P	P	P	P	P	P	P	P	P	P	P	P	P	P	A	A	P	P	P	P	P	P	P	P	P	P	P	P	P
SSO1_YPL232W	P	P	P	P	P	P	P	P	P	P	P	P	P	P	P	P	P	P	P	P	P	P	P	P	P	P	P	P	P	P	P	P	P	P	A	A	P	P	P	P	P	P	P	P	P	P	P	P	P
SSP2_YOR242C	P	P	P	P	P	P	P	P	A	P	P	P	P	P	P	P	P	A	P	P	P	A	P	P	P	P	P	P	P	P	P	A	P	A	A	A	P	P	P	P	P	P	P	P	P	P	A	A	P
sum1_YDR310C	A	P	P	P	P	P	P	P	A	P	P	P	P	P	P	P	P	A	P	P	P	P	P	P	P	P	P	P	P	P	P	P	P	A	A	A	P	P	A	P	P	P	P	P	P	P	P	P	P
SUR7_YML052W	P	P	P	P	P	P	P	P	P	P	P	P	P	P	P	P	P	P	P	P	P	P	P	P	P	P	P	P	P	P	P	P	P	P	A	A	P	P	P	P	P	P	P	P	P	P	P	P	P
SWS2_YNL081C	P	P	P	P	P	P	P	P	P	P	P	P	P	P	P	P	P	P	P	P	P	P	P	P	P	P	P	P	P	P	P	P	P	P	A	A	P	P	P	P	P	P	P	P	P	P	P	P	P
TEP1_YNL128W	P	P	P	P	P	P	P	P	A	P	P	P	P	P	P	P	P	P	P	P	P	P	P	P	P	P	P	P	P	P	P	P	P	A	A	A	P	A	P	P	P	P	P	P	P	P	P	P	P
TGL3_YMR313C	P	P	P	P	P	P	P	P	P	P	P	P	P	P	P	P	P	P	P	P	P	P	P	P	P	P	P	P	P	P	P	P	P	P	A	A	P	P	P	P	P	P	P	P	P	P	P	P	P
TRS20_YBR254C	P	P	P	P	P	P	P	P	P	P	P	P	P	P	P	P	P	A	P	P	P	P	P	P	P	P	P	P	P	P	P	P	A	P	A	A	P	P	P	P	P	P	P	P	P	P	P	P	P
VPS13_YLL040C	P	P	P	P	P	P	P	P	P	A	P	P	P	A	P	P	A	A	P	P	P	P	P	P	A	P	P	P	P	P	P	P	P	P	A	A	P	P	P	P	P	P	P	P	P	P	P	P	P
YBR174C	P	P	P	P	P	P	P	P	P	P	A	A	A	P	P	A	P	A	A	A	P	P	A	P	P	A	P	A	A	P	A	P	A	A	A	A	P	A	A	A	A	A	A	A	P	P	A	P	P
YEL023C	P	P	P	P	P	P	P	P	P	P	P	P	P	A	P	P	P	A	P	P	P	P	P	A	P	P	P	P	P	P	P	P	P	P	A	A	P	P	P	P	P	P	P	P	P	P	A	P	P
YFL012W	P	P	P	P	P	P	P	P	P	P	P	P	P	P	P	P	P	P	P	P	P	P	P	P	A	P	P	P	P	P	P	P	P	P	A	A	P	P	P	P	P	P	P	P	P	P	P	P	P
YJL147C	P	P	P	P	P	P	P	P	P	A	P	P	P	P	P	P	P	P	P	P	P	A	P	A	A	P	P	P	P	P	P	A	P	P	A	A	P	P	P	P	P	P	P	P	P	P	P	A	A
YJL160C	P	P	P	P	P	P	P	P	P	P	P	P	P	P	P	P	P	P	P	P	P	P	P	P	P	P	P	P	P	P	P	P	P	P	A	A	P	P	P	P	P	P	P	P	P	P	P	P	P
YLR446W	P	P	P	P	P	P	P	P	A	P	P	P	P	A	P	P	P	A	P	P	P	A	P	P	P	P	P	P	P	P	P	P	A	A	A	A	P	P	P	P	P	P	P	P	P	P	A	P	P
YNL194C	P	P	P	P	P	P	P	P	P	P	P	P	P	P	P	P	P	P	P	P	P	P	P	P	P	P	P	P	P	P	P	P	P	P	A	A	P	P	P	P	P	P	P	P	P	P	P	P	P
YNL296W	P	P	P	P	P	P	P	P	P	P	A	A	A	P	P	A	P	A	A	A	P	P	A	P	P	A	P	A	A	P	A	P	A	A	A	A	P	A	A	A	A	A	A	A	P	P	A	P	P
YOR268C	P	P	P	P	P	P	P	P	A	P	P	P	P	P	P	P	P	A	P	P	P	P	P	P	P	P	P	P	P	P	P	P	P	P	A	A	P	P	P	P	P	P	P	P	P	P	P	P	P
YOR338W	P	P	P	P	P	P	P	P	P	P	P	P	P	P	P	P	P	P	P	P	P	P	P	P	P	P	P	P	P	P	P	P	P	P	A	A	P	P	P	P	P	P	P	P	P	P	P	P	P
YVH1_YIR026C	P	P	P	P	P	P	P	P	A	P	P	P	P	P	P	P	P	P	P	P	P	P	P	P	P	P	P	P	P	P	P	P	P	P	A	A	P	P	P	A	P	P	P	P	P	P	P	P	P
Meiotic genes
		Sb_17	Sb_biocodex	Sb_edrl	Sb_kirkman	Sb_MYA-796	Sb_unique	Sb_unisankyo	Sc_UFMG_A-905_JACO02	Sc_AWRI1631	Sc_AWRI796	Sc_BC187	Sc_BY4741	Sc_BY4742	Sc_CBS7960	Sc_CEN.PK113-7D	Sc_CEN.PK2-1Ca	Sc_CLIB215	Sc_CLIB324	Sc_D273-10B	Sc_DBVPG6044	Sc_EC1118	Sc_EC9-8	Sc_FL100	Sc_FostersB	Sc_FostersO	Sc_FY1679	Sc_JAY291	Sc_JK9-3d	Sc_K11	Sc_Kyokai7	Sc_L1528	Sc_LalvinQA23	Sc_P283	Sc_P301	Sc_PW5	Sc_R008	Sc_R103	Sc_RedStar	Sc_RM11-1A	Sc_SEY6210	Sc_Sigma1278b-10560-6B	Sc_SK1	Sc_T7	Sc_UC5	Sc_UWOPS05-217-3	Sc_Vin13	Sc_VL3	Sc_W303
S000004217	ADY4	P	P	P	P	P	P	P	P	P	P	P	P	P	P	P	P	P	P	P	P	P	P	P	P	A	P	P	P	P	P	P	P	P	P	P	P	P	P	P	P	P	P	P	P	P	P	P	P
S000003457	AMA1	P	P	P	P	P	P	P	P	P	P	P	P	P	P	P	P	P	A	A	A	P	A	A	P	P	P	P	A	A	P	P	P	A	P	P	P	P	A	P	P	P	P	P	P	A	A	P	A
S000003462	BNS1	P	P	P	P	P	P	P	P	P	P	P	P	P	P	P	P	P	P	P	P	P	A	P	P	P	P	P	P	P	P	P	P	P	A	P	P	P	P	P	P	P	P	P	P	P	P	P	P
S000001924	CDC14	P	P	P	P	P	P	P	P	P	P	A	P	P	P	P	P	P	P	P	P	P	P	P	P	A	P	P	P	P	P	P	P	P	P	P	A	A	P	P	P	P	P	P	P	A	P	P	P
S000000072	CDC15	P	P	P	P	P	P	P	P	A	P	P	P	P	P	P	P	P	A	P	P	P	P	P	A	A	P	P	P	P	P	P	P	A	P	P	P	P	P	P	P	P	P	P	P	P	P	A	P
S000005783	CDC31	P	P	P	P	P	P	P	P	P	P	P	P	P	P	P	P	P	P	P	P	P	P	P	P	P	P	P	P	P	P	P	P	P	P	P	P	P	P	P	P	P	P	P	P	P	P	P	P
S000002772	CDC40	P	P	P	P	P	P	P	P	A	A	P	P	P	P	P	P	A	A	P	P	P	P	P	P	P	P	P	P	P	P	P	A	A	P	P	P	P	P	P	P	P	P	P	P	P	P	P	P
S000004603	CDC5	P	P	P	P	P	P	P	P	P	P	P	P	P	P	P	P	P	P	P	P	P	P	P	A	A	P	P	P	P	P	P	A	P	P	A	P	A	P	P	P	P	P	P	P	P	P	P	P
S000003158	CDC55	P	P	P	P	P	P	P	P	P	P	P	P	A	P	P	A	P	P	P	P	P	P	P	P	P	P	P	P	P	P	P	P	P	P	P	P	P	P	P	P	P	P	P	P	P	P	P	P
S000002175	CDC7	P	P	P	P	P	P	P	P	P	P	P	P	P	P	P	P	P	P	P	P	P	P	P	P	P	P	P	P	P	P	P	P	P	P	P	P	P	P	P	P	P	P	P	P	P	P	P	P
S000000682	CSM1	P	P	P	P	P	P	P	P	P	P	P	P	P	P	P	P	A	P	P	P	P	P	P	A	P	P	P	P	P	P	P	P	P	P	A	P	P	P	P	P	P	P	P	P	P	P	P	P
S000001394	CSM2	P	P	P	P	P	P	P	P	P	P	P	P	P	P	P	P	P	P	A	P	P	A	P	P	P	P	P	P	P	P	P	P	P	P	P	P	P	P	A	P	P	P	P	P	P	P	P	P
S000004651	CSM3	P	P	P	P	P	P	P	P	P	P	P	P	P	P	P	P	P	A	P	P	P	P	P	P	P	P	P	P	P	P	P	P	P	P	A	P	P	P	P	P	P	P	P	P	P	P	P	P
S000006121	CSM4	P	P	P	P	P	P	P	P	P	A	P	P	P	P	P	P	P	P	P	P	P	P	P	P	P	P	P	P	P	P	P	P	P	P	P	P	P	P	P	P	P	P	P	A	P	P	P	P
S000001537	DEF1	P	P	P	P	P	P	P	P	P	P	P	P	P	A	P	P	A	A	P	P	P	P	P	A	A	P	P	P	P	P	P	P	A	P	P	P	P	P	P	P	P	P	P	P	P	A	A	P
S000002671	DIN7	P	P	P	P	P	P	P	P	P	P	P	P	P	P	P	P	P	P	P	P	P	P	P	P	P	P	P	P	P	P	P	P	P	P	P	P	P	P	P	P	P	P	P	P	P	P	P	P
S000000981	DMC1	P	P	P	P	P	P	P	P	P	P	P	P	P	P	P	P	A	P	P	P	P	P	P	P	P	P	P	P	P	P	P	P	P	P	P	P	P	P	P	P	P	P	P	P	P	P	P	P
S000005531	DNL4	P	P	P	P	P	P	P	P	P	P	P	P	P	P	P	P	A	P	P	P	P	P	P	A	P	P	P	P	P	P	P	P	P	P	P	P	P	P	P	P	P	P	P	A	P	P	A	P
S000002681	DON1	P	P	P	P	P	P	P	P	P	A	P	P	P	P	P	P	P	A	P	P	P	A	P	P	P	P	P	P	P	P	P	P	A	P	P	P	P	P	P	P	P	P	P	P	P	A	P	P
S000002854	ECM11	P	P	P	P	P	P	P	P	P	P	P	P	P	P	P	P	P	P	P	P	P	A	P	A	P	P	P	P	P	P	P	A	A	A	P	A	P	P	P	P	P	P	P	P	P	A	A	P
S000000249	GIP1	P	P	P	P	P	P	P	P	P	P	P	P	P	P	P	P	P	A	P	P	P	P	P	A	P	P	P	P	P	P	P	P	A	P	A	P	P	P	P	P	P	P	P	P	P	P	P	P
S000113613	HED1	P	P	P	P	P	P	P	P	P	P	P	P	P	A	P	P	A	P	P	P	P	P	P	P	A	P	P	P	P	P	P	P	A	P	P	P	P	P	P	P	P	P	P	P	P	P	P	P
S000003220	HFM1	P	P	P	P	P	P	P	P	P	A	P	P	P	P	P	P	P	P	P	P	P	P	P	P	A	P	P	P	P	P	P	P	P	P	P	P	P	P	P	P	P	P	P	P	P	A	P	P
S000006048	HHO1	P	P	P	P	P	P	P	P	P	P	P	P	P	P	P	P	A	P	P	P	P	P	P	P	P	P	P	P	P	P	P	P	A	P	P	P	A	P	P	P	P	P	P	P	P	P	P	P
S000001334	HOP1	P	P	P	P	P	P	P	P	P	P	P	P	P	P	P	P	A	A	P	P	P	P	P	P	P	P	P	P	P	P	P	P	P	P	P	P	P	P	P	P	P	P	P	P	P	P	P	P
S000003001	HOP2	P	P	P	P	P	P	P	P	A	P	P	P	A	P	P	A	A	A	P	A	P	P	A	A	P	P	P	A	P	P	P	P	P	A	P	P	P	A	P	P	A	P	P	A	A	A	P	A
S000003682	IDS2	P	P	P	P	P	P	P	P	P	P	P	P	P	P	P	P	P	A	P	P	P	P	P	P	P	P	P	P	P	P	P	P	P	A	P	P	P	P	P	P	P	P	P	P	P	P	P	P
S000003854	IME1	P	P	P	P	P	P	P	P	A	P	P	P	P	A	P	P	P	P	P	P	P	P	P	P	P	P	P	P	P	P	P	P	P	P	P	P	P	P	P	P	P	P	P	P	P	A	P	P
S000003642	IME2	P	P	P	P	P	P	P	P	P	P	P	P	P	P	P	P	P	A	P	P	P	P	P	P	P	P	P	P	P	P	P	A	A	P	P	A	P	P	P	P	P	P	P	P	P	P	P	P
S000003160	IME4	P	P	P	P	P	P	P	P	P	P	P	P	P	P	P	P	P	A	P	P	P	P	P	P	A	P	P	P	P	P	P	A	P	P	P	P	P	P	P	P	P	P	P	P	P	P	P	P
S000000311	IML3	P	P	P	P	P	P	P	P	A	A	P	P	P	P	P	P	P	A	P	P	P	P	P	P	P	P	P	P	P	P	P	P	P	P	P	P	P	P	P	P	P	P	P	P	P	A	P	P
S000006130	IPL1	P	P	P	P	P	P	P	P	P	P	P	P	P	P	P	P	P	P	P	P	P	P	P	P	P	P	P	P	P	P	P	P	P	P	P	P	P	P	P	P	P	P	P	P	P	P	P	P
S000001288	IRR1	P	P	P	P	P	P	P	P	P	A	P	P	P	P	P	P	P	A	P	P	P	P	P	A	A	P	P	P	P	P	P	P	P	P	P	P	P	P	P	P	P	P	P	P	P	P	P	P
S000000982	ISC10	P	P	P	P	P	P	P	P	P	P	P	P	P	P	P	P	A	P	P	P	P	P	P	P	P	P	P	P	P	P	P	P	P	P	P	P	P	P	P	P	P	P	P	P	A	P	P	P
S000006345	KAR3	P	P	P	P	P	P	P	P	A	P	P	P	P	P	P	P	P	P	P	P	P	A	P	P	P	P	P	P	P	P	P	P	A	P	P	P	P	P	P	P	P	P	P	P	P	P	P	P
S000000560	KAR4	P	P	P	P	P	P	P	P	A	A	P	P	P	A	P	P	P	P	P	P	P	P	P	P	P	P	P	P	P	P	P	P	P	P	P	P	P	P	P	P	P	P	P	P	P	P	P	P
S000002847	LRS4	P	P	P	P	P	P	P	P	P	P	P	P	P	P	P	P	A	A	P	P	P	P	P	P	P	P	P	P	P	P	P	P	P	P	P	P	P	P	P	P	P	P	P	P	P	P	P	P
S000003567	MAD2	P	P	P	P	P	P	P	P	P	P	P	P	P	P	P	P	P	P	P	P	P	A	P	P	A	P	P	P	P	P	P	P	P	P	P	P	P	P	P	P	P	P	P	P	P	P	P	P
S000002161	MCD1	P	P	P	P	P	P	P	P	P	P	P	P	P	A	P	P	P	A	P	P	P	A	P	P	P	P	P	P	P	P	P	P	A	P	P	P	P	P	P	P	P	P	P	P	A	A	P	P
S000001954	MEI4	P	P	P	P	P	P	P	P	A	A	A	P	A	P	P	A	P	A	P	P	P	P	A	A	A	A	P	A	P	P	P	P	P	A	P	A	A	P	A	A	A	P	P	P	P	A	A	P
S000006042	MEI5	P	P	P	P	P	P	P	P	P	A	P	P	P	P	P	P	P	P	P	P	P	P	P	P	A	P	P	P	P	P	P	P	A	A	P	P	P	P	P	P	P	P	P	P	P	A	P	P
S000005878	MEK1	P	P	P	P	P	P	P	P	P	P	P	P	P	P	P	P	P	P	P	P	P	P	P	P	P	P	P	P	P	P	P	P	P	P	P	P	P	P	P	P	P	P	P	P	P	P	P	P
S000005154	MER1	A	P	P	P	P	P	P	P	P	P	P	P	P	P	P	P	P	P	P	P	P	A	P	P	P	P	P	P	P	P	P	A	P	P	P	P	P	P	P	P	P	P	P	P	P	P	P	P
S000004777	MLH1	P	P	P	P	P	P	P	P	P	A	P	P	P	A	P	P	A	A	P	P	P	P	P	P	A	P	P	P	P	P	P	P	P	P	P	P	P	P	P	P	P	P	P	P	P	A	A	P
S000001464	MND2	P	P	P	P	P	P	P	P	P	P	P	P	P	P	P	P	P	A	P	P	P	P	P	P	P	P	P	P	P	P	P	P	P	P	P	P	P	P	P	P	P	P	P	P	P	P	P	P
S000005703	MPC54	P	P	P	P	P	P	P	P	A	A	P	P	P	P	P	P	P	P	P	P	P	P	P	P	A	P	P	P	P	P	P	A	A	P	P	A	P	P	P	P	P	P	P	P	P	P	P	P
S000002186	MPS1	P	P	P	P	P	P	P	P	P	A	P	P	P	P	P	P	P	A	P	P	P	A	P	P	P	P	P	P	P	P	P	P	A	P	P	P	P	P	P	P	P	P	P	P	P	P	P	P
S000003556	MPS3	P	P	P	P	P	P	P	P	P	P	P	P	P	P	P	P	A	A	P	P	P	A	P	P	P	P	P	P	P	P	P	P	P	P	P	A	P	P	P	P	P	P	P	P	P	P	A	P
S000001162	MSH1	P	P	P	P	P	P	P	P	A	P	P	P	P	P	P	P	P	A	P	P	P	P	P	P	A	P	P	P	P	P	P	P	P	P	P	A	P	P	P	P	P	P	P	P	P	P	A	P
S000002313	MSH5	P	P	P	P	P	P	P	P	A	P	P	P	P	P	P	P	P	A	P	P	A	A	P	A	A	P	P	P	P	P	P	P	A	P	P	P	P	A	P	P	P	P	P	P	P	A	P	P
S000002504	MSH6	P	P	P	P	P	P	P	P	A	P	P	P	P	A	P	P	P	A	P	P	P	P	P	P	P	P	P	P	P	P	P	P	A	A	P	A	P	P	P	P	P	P	P	P	P	A	A	P
S000001128	NAM8	P	P	P	P	P	P	P	P	P	P	P	P	P	P	P	P	P	P	P	P	P	P	P	P	P	P	P	P	P	P	P	P	P	P	P	P	P	P	P	P	P	P	P	P	P	P	P	P
S000005464	NDJ1	P	P	P	P	P	P	P	P	P	P	P	P	P	P	P	P	P	P	P	P	P	P	P	P	P	P	P	P	P	P	P	P	P	P	P	P	P	P	P	P	P	P	P	A	P	P	P	P
S000001166	NDT80	P	P	P	P	P	P	P	P	A	P	P	P	P	P	P	P	P	A	P	P	P	A	P	A	P	P	P	P	P	P	P	P	P	P	P	A	P	P	P	P	P	P	P	P	A	P	P	P
S000004681	PDS5	P	P	P	P	P	P	P	P	P	A	P	P	P	A	P	P	A	A	P	P	P	P	P	A	A	P	P	P	P	P	P	P	P	A	P	A	A	P	P	P	P	P	P	P	P	A	A	P
S000001228	PFS1	P	P	P	P	P	P	P	P	P	P	P	P	P	P	P	P	P	A	P	P	P	P	P	P	P	P	P	P	P	P	P	P	P	P	P	P	P	P	P	P	P	P	P	P	A	P	P	P
S000005026	PMS1	P	P	P	P	P	P	P	P	A	A	P	P	P	A	P	P	P	A	P	P	P	P	P	P	A	P	P	P	P	P	P	P	P	A	P	P	P	P	P	P	P	P	P	P	P	A	P	P
S000002260	POL3	P	P	P	P	P	P	P	P	P	P	P	P	P	A	P	P	A	A	P	P	P	P	P	P	A	P	P	P	P	A	P	A	A	P	P	P	A	P	P	P	P	P	P	A	P	P	P	P
S000000897	RAD51	P	P	P	P	P	P	P	P	P	P	P	P	P	P	P	P	A	P	P	P	P	P	P	P	P	P	P	P	P	P	P	P	P	P	P	P	P	P	P	P	P	P	P	P	P	P	P	P
S000004494	RAD52	P	P	P	P	P	P	P	P	A	P	P	P	P	P	P	P	A	A	P	P	P	P	P	P	P	P	P	P	P	P	P	P	P	P	P	P	P	P	P	P	P	P	P	P	P	P	P	P
S000003131	RAD54	P	P	P	P	P	P	P	P	P	P	P	P	P	P	P	P	P	P	P	P	P	P	P	P	P	P	P	P	P	P	P	P	P	P	P	P	P	P	P	P	P	P	P	P	P	P	P	P
S000002483	RAD55	P	P	P	P	P	P	P	P	A	P	P	P	P	P	P	P	P	A	P	P	P	P	P	P	P	P	P	P	P	P	P	P	A	P	P	P	P	P	P	P	P	P	P	P	P	P	P	P
S000002411	RAD57	P	P	P	P	P	P	P	P	A	P	P	P	P	P	P	P	P	P	P	P	P	P	P	A	P	P	P	P	P	P	P	A	A	P	P	P	P	P	P	P	P	P	P	P	P	A	P	P
S000000277	RDH54	P	P	P	P	P	P	P	P	P	P	P	P	P	P	P	P	P	P	P	P	P	P	P	A	A	P	P	P	P	P	P	P	P	P	P	P	P	P	P	P	P	P	P	P	P	A	P	P
S000003782	REC107	P	P	P	P	P	P	P	P	P	P	A	P	P	P	P	A	P	P	P	A	P	P	A	P	P	P	P	P	A	P	A	P	P	P	P	P	P	P	A	P	A	P	P	P	A	P	P	A
S000006211	REC8	P	P	P	P	P	P	P	P	P	A	P	P	P	P	P	P	A	A	P	P	P	A	P	P	A	P	P	P	P	P	P	P	P	A	P	P	A	P	P	P	P	P	P	P	P	P	P	P
S000004747	RIM11	P	P	P	P	P	P	P	P	P	P	P	P	P	P	P	P	P	P	P	P	P	P	P	P	P	P	P	P	P	P	P	P	P	P	P	P	P	P	P	P	P	P	P	P	P	P	P	P
S000003276	RME1	P	P	P	P	P	P	P	P	P	P	P	P	P	P	A	P	A	A	P	P	P	P	P	P	P	P	P	P	P	P	P	P	P	P	P	P	P	P	P	P	P	P	P	P	P	P	P	P
S000144910	RME3	P	P	P	P	P	P	P	P	P	A	P	P	P	P	P	P	P	A	P	P	P	A	P	A	A	P	P	P	P	P	P	P	P	A	P	P	A	P	P	P	P	P	P	P	P	P	P	P
S000001957	SAE3	P	P	P	P	P	P	P	P	P	A	A	P	P	P	P	P	A	A	P	A	P	P	P	P	P	A	P	P	A	P	A	P	P	P	P	P	P	P	A	P	P	P	P	P	P	P	P	A
S000001737	SET3	P	P	P	P	P	P	P	P	P	A	P	P	P	P	P	P	P	P	P	P	P	P	P	P	P	P	P	P	P	P	P	P	P	P	P	P	P	P	P	P	P	P	P	P	P	P	P	P
S000005599	SGO1	P	P	P	P	P	P	P	P	P	P	P	P	P	P	P	P	P	P	P	P	A	P	P	P	P	P	P	P	P	P	P	P	A	A	P	A	A	P	P	P	P	P	P	P	P	P	P	P
S000005364	SIN3	P	P	P	P	P	P	P	P	A	P	P	P	P	A	P	P	A	P	P	P	P	P	P	P	P	P	P	P	P	P	P	P	P	P	P	P	P	P	P	P	P	P	P	P	P	A	P	P
S000005721	SLK19	P	P	P	P	P	P	P	P	P	A	P	P	P	P	P	P	P	A	P	P	P	P	P	P	P	P	P	P	P	P	P	P	A	P	P	P	P	P	P	P	P	P	P	P	A	P	A	P
S000004531	SMA2	P	P	P	P	P	P	P	P	A	P	P	P	P	P	P	P	P	P	P	P	P	P	P	P	P	P	P	P	P	P	P	P	P	P	P	P	P	P	P	P	P	P	P	P	P	P	P	P
S000001927	SMC2	P	P	P	P	P	P	P	P	P	A	P	P	P	P	P	P	P	A	P	P	P	P	P	P	P	P	P	P	P	P	P	P	P	A	P	P	P	P	P	P	P	P	P	P	A	A	A	P
S000003610	SMC3	P	P	P	P	P	P	P	P	A	P	P	P	P	P	P	P	P	A	P	P	P	P	P	A	A	P	P	P	P	P	P	A	P	P	P	P	P	P	P	P	P	P	P	P	P	P	A	P
S000004076	SMC4	P	P	P	P	P	P	P	P	A	A	P	P	P	P	P	P	P	A	P	P	P	P	P	A	P	P	P	P	P	P	P	P	P	P	A	P	P	P	P	P	P	P	P	P	P	P	P	P
S000004957	SPO1	P	P	P	P	P	P	P	P	P	P	P	P	P	P	P	P	P	A	P	P	P	P	P	A	A	P	P	P	P	P	P	P	P	P	P	P	P	P	P	P	P	P	P	P	P	P	P	P
S000001014	SPO11	P	P	P	P	P	P	P	P	P	P	P	P	P	P	P	P	P	P	P	P	P	A	P	P	P	P	P	P	P	P	P	P	P	A	P	A	P	P	P	P	P	P	P	P	A	P	P	P
S000001195	SPO12	P	P	P	P	P	P	P	P	P	P	P	P	P	P	P	P	P	P	P	P	P	P	P	P	A	P	P	P	P	P	P	P	P	P	P	P	P	P	P	P	P	P	P	P	P	P	P	P
S000001056	SPO13	P	P	P	P	P	P	P	P	A	P	P	P	P	P	P	P	P	P	P	P	P	P	P	P	P	P	P	P	P	P	P	P	A	P	P	P	P	P	P	P	P	P	P	P	P	P	P	P
S000001739	SPO14	P	P	A	P	P	P	P	P	P	A	P	P	P	P	P	P	P	A	P	P	P	A	P	P	P	P	P	P	P	P	P	P	A	P	P	P	P	P	P	P	P	P	P	P	P	P	P	P
S000001196	SPO16	A	P	P	P	P	P	P	P	P	P	P	P	P	P	P	P	P	P	P	P	P	P	P	P	P	P	P	P	P	P	P	P	A	P	P	P	P	P	P	P	P	P	P	P	P	P	P	P
S000006051	SPO19	P	P	P	P	P	P	P	P	P	P	P	P	P	P	P	P	P	P	P	P	P	P	P	P	P	P	P	P	P	P	P	A	P	P	P	P	P	P	P	P	P	P	P	P	P	P	P	P
S000004619	SPO20	P	P	P	P	P	P	P	P	P	P	P	P	P	P	P	P	P	P	P	P	P	P	P	A	A	P	P	P	P	P	P	P	P	P	P	P	P	P	P	P	P	P	P	P	P	P	P	P
S000001335	SPO22	P	P	P	P	P	P	P	P	A	P	P	P	P	P	P	P	P	P	P	P	P	P	A	A	A	P	P	A	A	P	P	A	P	P	A	P	P	P	P	P	A	A	P	P	P	P	A	A
S000000454	SPO23	P	P	P	P	P	P	P	P	P	A	P	P	P	P	P	P	P	A	P	P	P	P	P	P	P	P	P	P	P	P	P	A	A	P	P	P	P	P	P	P	P	P	P	P	P	A	P	P
S000002511	SPO71	P	P	P	P	P	P	P	P	P	A	P	P	P	P	P	P	P	A	P	P	P	A	P	A	A	P	P	P	P	P	P	P	A	P	P	P	P	P	P	P	P	P	P	A	P	P	A	P
S000000848	SPO73	P	P	P	P	P	P	P	P	A	P	A	P	P	P	P	P	P	P	P	P	P	P	P	A	P	P	P	P	P	P	A	P	P	P	P	P	P	P	P	P	P	P	P	P	A	A	P	P
S000003928	SPO75	P	P	P	P	P	P	P	P	P	A	P	P	P	P	P	P	P	A	P	P	P	A	P	A	P	P	P	P	P	P	P	P	A	A	A	P	P	P	P	P	P	P	P	P	P	P	P	P
S000004333	SPO77	P	P	P	P	P	P	P	P	A	A	P	P	P	A	P	P	A	A	P	P	A	P	P	A	P	P	P	P	P	P	P	A	A	P	P	P	P	P	P	P	P	P	P	P	P	P	A	P
S000002931	SPS1	P	P	P	P	P	P	P	P	A	P	P	P	P	P	P	P	P	P	P	P	P	P	P	P	P	P	P	P	P	P	P	P	P	P	P	P	P	P	P	P	P	P	P	P	P	P	P	P
S000003628	SRS2	P	P	P	P	P	P	P	P	A	P	P	P	P	A	P	P	P	A	P	P	P	A	P	A	A	P	P	P	P	P	P	P	P	A	A	P	A	P	P	P	P	P	P	P	P	P	P	P
S000001227	SSP1	P	P	P	P	P	P	P	P	P	P	P	P	P	P	P	P	P	A	P	P	P	P	P	A	P	P	P	P	P	P	P	P	P	A	P	P	P	P	P	P	P	P	P	P	A	A	A	P
S000005768	SSP2	P	P	P	P	P	P	P	P	A	P	P	P	P	P	P	P	P	A	P	P	P	A	P	P	P	P	P	P	P	P	P	A	P	A	P	P	P	P	P	P	P	P	P	P	A	A	P	P
S000005032	TOP2	P	P	P	P	P	P	P	P	A	A	P	P	P	P	P	P	A	A	P	P	P	A	P	A	A	P	P	P	P	P	P	P	A	A	P	P	A	P	P	P	P	P	P	P	P	P	A	P
S000003827	TOR1	P	P	P	P	P	P	P	P	P	P	P	P	P	P	P	P	A	A	P	P	P	P	P	P	P	P	P	P	P	P	P	P	P	P	P	P	P	P	P	P	P	P	P	P	P	P	P	P
S000001686	TOR2	P	P	P	P	P	P	P	P	P	P	P	P	P	P	P	P	A	A	P	P	P	P	P	P	P	P	P	P	P	P	P	P	P	P	P	P	P	P	P	P	P	P	P	P	P	P	P	P
S000003064	TOS8	P	P	P	P	P	P	P	P	A	P	P	P	P	P	P	P	A	A	P	P	P	P	P	P	P	P	P	P	P	A	P	A	P	P	A	P	P	P	P	P	P	P	P	A	P	A	P	P
S000000458	TRS20	P	P	P	P	P	P	P	P	P	P	P	P	P	P	P	P	P	A	P	P	P	P	P	P	P	P	P	P	P	P	P	P	A	P	P	P	P	P	P	P	P	P	P	P	P	P	P	P
S000006060	UME1	P	P	P	P	P	P	P	P	P	P	P	P	P	P	P	P	P	P	P	P	P	P	P	P	P	P	P	P	P	P	P	P	P	P	P	P	P	P	P	P	P	P	P	P	P	P	P	P
S000002615	UME6	P	P	P	P	P	P	P	P	A	P	A	P	P	P	P	P	P	P	P	A	P	P	P	P	P	P	P	P	A	P	P	P	A	A	A	A	P	P	P	P	P	P	P	P	A	P	A	P
S000005756	WTM1	P	P	P	P	P	P	P	P	P	P	P	P	P	P	P	P	P	P	P	P	P	P	P	P	P	P	P	P	P	P	P	P	P	P	P	P	P	P	P	P	P	P	P	P	P	P	P	P
S000005755	WTM2	P	P	P	P	P	P	P	P	P	P	P	P	P	P	P	P	P	P	P	P	P	P	P	P	P	P	P	P	P	P	P	P	P	P	P	P	P	P	P	P	P	P	P	P	P	P	P	P
S000001363	XBP1	P	P	P	P	P	P	P	P	P	P	P	P	P	P	P	P	P	P	P	P	P	P	P	P	A	P	P	P	P	P	P	P	P	P	P	P	P	A	P	P	P	P	P	P	P	P	P	P
S000001059	YSC83	P	P	P	P	P	P	P	P	P	P	P	P	P	P	P	P	A	A	P	P	P	A	P	P	P	P	P	P	P	P	P	P	P	P	P	P	P	P	P	P	P	P	P	P	P	P	P	P
S000000352	YSW1	P	P	P	P	P	P	P	P	A	P	P	P	P	P	P	P	A	A	P	P	P	A	P	P	A	P	P	P	P	P	P	P	P	A	P	A	A	P	P	P	P	P	P	P	P	A	A	P
S000002693	ZIP1	P	P	P	P	P	P	P	P	P	A	P	P	P	P	P	P	P	A	P	P	P	P	P	A	A	P	P	P	P	P	P	P	P	A	P	A	A	P	P	P	P	P	P	P	P	P	A	P
S000003218	ZIP2	P	P	P	P	P	P	P	P	P	A	P	P	P	P	P	P	P	A	P	P	P	A	P	A	A	P	P	P	P	P	P	P	P	A	P	P	A	P	P	P	P	P	P	P	P	P	P	P
Mitotic genes
	Gene > Standard Name	Sb_17	Sb_biocodex	Sb_edrl	Sb_kirkman	Sb_MYA-796	Sb_unique	Sb_unisankyo	Sc_UFMG_A-905_JACO02	Sc_AWRI1631	Sc_AWRI796	Sc_BC187	Sc_BY4741	Sc_BY4742	Sc_CBS7960	Sc_CEN.PK113-7D	Sc_CEN.PK2-1Ca	Sc_CLIB215	Sc_CLIB324	Sc_D273-10B	Sc_DBVPG6044	Sc_EC1118	Sc_EC9-8	Sc_FL100	Sc_FostersB	Sc_FostersO	Sc_FY1679	Sc_JAY291	Sc_JK9-3d	Sc_K11	Sc_Kyokai7	Sc_L1528	Sc_LalvinQA23	Sc_P283	Sc_P301	Sc_PW5	Sc_R008	Sc_R103	Sc_RedStar	Sc_RM11-1A	Sc_SEY6210	Sc_Sigma1278b-10560-6B	Sc_SK1	Sc_T7	Sc_UC5	Sc_UWOPS05-217-3	Sc_Vin13	Sc_VL3	Sc_W303
S000002989	ALK1	P	P	P	P	P	P	P	P	P	P	P	P	P	P	P	P	P	P	P	P	P	P	P	A	P	P	P	P	P	P	P	P	P	A	P	P	P	P	P	P	P	P	P	P	P	P	P	P
S000000105	ALK2	P	P	P	P	P	P	P	P	P	P	P	P	P	P	P	P	P	P	P	P	P	P	P	A	P	P	P	P	P	P	P	P	P	P	P	P	P	P	P	P	P	P	P	P	P	P	P	P
S000003814	BFA1	P	P	P	P	P	P	P	P	A	P	P	P	P	P	P	P	P	A	P	P	P	A	P	P	P	P	P	P	P	P	P	A	P	P	P	P	P	P	P	P	P	P	P	P	P	P	P	P
S000000818	BIM1	P	P	P	P	P	P	P	P	P	P	P	P	P	P	P	P	P	P	P	P	P	P	P	P	P	P	P	P	P	P	P	P	P	P	P	P	P	P	P	P	P	P	P	P	A	P	P	P
S000000520	BUD3	P	P	P	P	P	P	P	P	P	A	P	P	P	A	P	P	A	A	P	P	P	P	P	A	A	P	P	P	P	P	P	A	P	P	A	P	P	P	P	P	P	P	P	P	P	A	A	P
S000000659	BUD31	P	P	P	P	P	P	P	P	P	P	P	P	P	A	P	P	P	A	P	P	P	P	P	P	P	P	P	P	P	P	P	P	P	P	P	P	P	P	P	P	P	P	P	P	P	P	P	P
S000003852	BUD4	P	P	P	P	P	P	P	P	P	P	P	P	P	P	P	P	P	A	P	P	P	P	P	A	P	P	P	P	P	P	P	P	P	P	P	P	P	P	P	P	P	P	P	P	P	P	P	P
S000005783	CDC31	P	P	P	P	P	P	P	P	P	P	P	P	P	P	P	P	P	P	P	P	P	P	P	P	P	P	P	P	P	P	P	P	P	P	P	P	P	P	P	P	P	P	P	P	P	P	P	P
S000002772	CDC40	P	P	P	P	P	P	P	P	A	A	P	P	P	P	P	P	A	A	P	P	P	P	P	P	P	P	P	P	P	P	P	A	A	P	P	P	P	P	P	P	P	P	P	P	P	P	P	P
S000004603	CDC5	P	P	P	P	P	P	P	P	P	P	P	P	P	P	P	P	P	P	P	P	P	P	P	A	A	P	P	P	P	P	P	A	P	P	A	P	A	P	P	P	P	P	P	P	P	P	P	P
S000000242	CHS2	P	P	P	P	P	P	P	P	P	P	P	P	P	P	P	P	P	P	P	P	P	P	P	A	P	P	P	P	P	P	P	P	P	P	P	P	P	P	P	P	P	P	P	P	P	P	P	P
S000000313	CMD1	P	P	P	P	P	P	P	P	P	P	P	P	P	P	P	P	P	P	P	P	P	P	P	P	P	P	P	P	P	P	P	P	P	P	P	P	P	P	P	P	P	P	P	P	P	P	P	P
S000004700	CTF13	P	P	P	P	P	P	P	P	P	P	P	P	P	P	P	P	P	A	P	P	P	P	P	P	P	P	P	P	P	P	P	P	P	P	P	P	P	P	P	P	P	P	P	P	P	P	P	P
S000004276	CTS1	P	P	P	P	P	P	P	P	P	P	P	P	P	P	P	P	P	A	P	P	P	P	P	P	P	P	P	P	P	P	P	P	A	P	P	A	P	P	P	P	P	P	P	P	P	P	P	P
S000002423	DAD1	P	P	P	P	P	P	P	P	A	P	A	A	A	P	P	A	P	A	A	A	P	P	A	P	P	A	P	A	A	P	A	P	A	P	P	P	P	A	A	A	A	A	P	P	A	P	P	A
S000001791	DAD2	P	P	P	P	P	P	P	P	P	P	P	P	P	P	P	P	A	A	P	P	P	P	P	P	P	P	P	P	P	P	P	P	P	P	P	P	P	P	P	P	P	P	P	P	P	P	P	P
S000007595	DAD3	P	P	P	P	P	P	P	P	P	P	A	A	A	P	P	A	P	P	A	A	P	P	A	P	P	A	P	A	A	P	A	P	A	P	P	P	P	A	A	A	A	A	P	P	A	P	P	A
S000007604	DAD4	P	P	P	P	P	P	P	P	P	P	A	A	A	P	P	A	P	P	A	A	P	P	A	P	P	A	P	A	A	P	A	P	P	P	P	P	P	A	A	A	A	A	P	P	A	P	P	A
S000003324	DBF2	P	P	P	P	P	P	P	P	P	P	P	P	P	P	P	P	P	P	P	P	P	P	P	P	P	P	P	P	P	P	P	P	P	P	P	P	P	P	P	P	P	P	P	P	P	P	P	P
S000003029	DUO1	P	P	P	P	P	P	P	P	A	P	P	P	P	P	P	P	P	P	P	P	P	A	P	A	P	P	P	P	P	P	P	P	P	P	P	P	P	P	P	P	P	P	P	P	P	P	A	P
S000002854	ECM11	P	P	P	P	P	P	P	P	P	P	P	P	P	P	P	P	P	P	P	P	P	A	P	A	P	P	P	P	P	P	P	A	A	A	P	A	P	P	P	P	P	P	P	P	P	A	A	P
S000000935	GLC7	P	P	P	P	P	P	P	P	P	P	P	P	P	P	P	P	P	P	P	P	P	P	P	P	P	P	P	P	P	P	P	P	P	P	P	P	P	P	P	P	P	P	P	P	P	P	P	P
S000001877	GNA1	P	P	P	P	P	P	P	P	A	P	P	P	P	P	P	P	P	P	P	P	P	P	P	P	P	P	P	P	P	P	P	P	P	P	P	P	P	P	P	P	P	P	P	P	P	P	P	P
S000028421	HSK3	P	P	P	P	P	P	P	P	P	P	A	A	A	A	P	A	P	P	A	A	P	P	A	P	P	A	P	A	A	P	A	P	P	P	P	P	P	A	A	A	A	A	P	P	A	P	P	A
S000000311	IML3	P	P	P	P	P	P	P	P	A	A	P	P	P	P	P	P	P	A	P	P	P	P	P	P	P	P	P	P	P	P	P	P	P	P	P	P	P	P	P	P	P	P	P	P	P	A	P	P
S000001288	IRR1	P	P	P	P	P	P	P	P	P	A	P	P	P	P	P	P	P	A	P	P	P	P	P	A	A	P	P	P	P	P	P	P	P	P	P	P	P	P	P	P	P	P	P	P	P	P	P	P
S000000221	KAP104	P	P	P	P	P	P	P	P	P	P	P	P	P	A	P	P	A	A	P	P	P	A	P	P	A	P	P	P	P	P	P	P	P	P	P	P	P	P	P	P	P	P	P	P	P	P	P	P
S000005132	KAR1	P	P	P	P	P	P	P	P	P	P	P	P	P	P	P	P	P	P	P	P	P	P	P	P	P	P	P	P	P	P	P	P	P	P	P	P	P	P	P	P	P	P	P	P	P	P	P	P
S000006345	KAR3	P	P	P	P	P	P	P	P	A	P	P	P	P	P	P	P	P	P	P	P	P	A	P	P	P	P	P	P	P	P	P	P	A	P	P	P	P	P	P	P	P	P	P	P	P	P	P	P
S000002161	MCD1	P	P	P	P	P	P	P	P	P	P	P	P	P	A	P	P	P	A	P	P	P	A	P	P	P	P	P	P	P	P	P	P	A	P	P	P	P	P	P	P	P	P	P	P	A	A	P	P
S000004777	MLH1	P	P	P	P	P	P	P	P	P	A	P	P	P	A	P	P	A	A	P	P	P	P	P	P	A	P	P	P	P	P	P	P	P	P	P	P	P	P	P	P	P	P	P	P	P	A	A	P
S000002504	MSH6	P	P	P	P	P	P	P	P	A	P	P	P	P	A	P	P	P	A	P	P	P	P	P	P	P	P	P	P	P	P	P	P	A	A	P	A	P	P	P	P	P	P	P	P	P	A	A	P
S000001756	NAP1	P	P	P	P	P	P	P	P	A	P	A	P	P	A	P	P	A	A	P	P	P	P	P	P	P	P	P	P	P	P	A	P	P	P	A	P	P	P	P	P	P	P	P	P	A	P	P	P
S000004762	NUP53	P	P	P	P	P	P	P	P	A	P	P	P	P	P	P	P	P	A	P	P	P	P	P	P	P	P	P	P	P	P	P	P	P	P	P	P	P	P	P	P	P	P	P	P	P	P	P	P
S000005026	PMS1	P	P	P	P	P	P	P	P	A	A	P	P	P	A	P	P	P	A	P	P	P	P	P	P	A	P	P	P	P	P	P	P	P	A	P	P	P	P	P	P	P	P	P	P	P	A	P	P
S000002260	POL3	P	P	P	P	P	P	P	P	P	P	P	P	P	A	P	P	A	A	P	P	P	P	P	P	A	P	P	P	P	A	P	A	A	P	P	P	A	P	P	P	P	P	P	A	P	P	P	P
S000002292	PPH21	P	P	P	P	P	P	P	P	P	P	P	P	P	P	P	P	P	P	P	P	P	P	P	P	P	P	P	P	P	P	P	P	A	P	A	P	P	P	P	P	P	P	P	P	P	P	P	P
S000002347	PPH22	P	P	P	P	P	P	P	P	P	P	P	P	P	P	P	P	P	P	P	P	P	P	P	P	P	P	P	P	P	P	P	P	A	P	A	P	P	P	P	P	P	P	P	P	P	P	P	P
S000000277	RDH54	P	P	P	P	P	P	P	P	P	P	P	P	P	P	P	P	P	P	P	P	P	P	P	A	A	P	P	P	P	P	P	P	P	P	P	P	P	P	P	P	P	P	P	P	P	A	P	P
S000003276	RME1	P	P	P	P	P	P	P	P	P	P	P	P	P	P	A	P	A	A	P	P	P	P	P	P	P	P	P	P	P	P	P	P	P	P	P	P	P	P	P	P	P	P	P	P	P	P	P	P
S000002384	SHS1	P	P	P	P	P	P	P	P	P	P	P	P	P	P	P	P	P	P	P	P	P	P	P	P	P	P	P	P	P	P	P	P	P	P	P	P	P	P	P	P	P	P	P	P	P	P	P	P
S000005721	SLK19	P	P	P	P	P	P	P	P	P	A	P	P	P	P	P	P	P	A	P	P	P	P	P	P	P	P	P	P	P	P	P	P	A	P	P	P	P	P	P	P	P	P	P	P	A	P	A	P
S000001927	SMC2	P	P	P	P	P	P	P	P	P	A	P	P	P	P	P	P	P	A	P	P	P	P	P	P	P	P	P	P	P	P	P	P	P	A	P	P	P	P	P	P	P	P	P	P	A	A	A	P
S000004076	SMC4	P	P	P	P	P	P	P	P	A	A	P	P	P	P	P	P	P	A	P	P	P	P	P	A	P	P	P	P	P	P	P	P	P	P	A	P	P	P	P	P	P	P	P	P	P	P	P	P
S000005880	SOG2	P	P	P	P	P	P	P	P	P	P	P	P	P	P	P	P	P	A	P	P	P	P	P	P	P	P	P	P	P	P	A	A	P	P	P	P	P	P	P	P	P	P	P	P	A	P	P	P
S000002668	SWM1	P	P	P	P	P	P	P	P	P	P	P	P	P	P	P	P	P	P	P	P	P	P	P	P	P	P	P	P	P	P	P	P	A	P	P	P	P	P	P	P	P	P	P	P	P	P	P	P
S000001796	TVP38	P	P	P	P	P	P	P	P	P	P	P	P	P	P	P	P	P	P	P	P	P	P	P	P	P	P	P	P	P	P	P	P	P	A	P	P	P	P	P	P	P	P	P	P	P	P	P	P
S000001728	VPS51	P	P	P	P	P	P	P	P	A	P	P	P	P	A	P	P	P	P	P	P	P	P	P	P	P	P	P	P	P	P	P	P	P	P	P	P	P	P	P	P	P	P	P	P	P	P	P	P
S000002892	VPS52	P	P	P	P	P	P	P	P	P	A	P	P	P	P	P	P	P	P	P	P	P	P	P	P	P	P	P	P	P	P	P	P	P	P	P	P	P	P	P	P	P	P	P	A	P	P	P	P
S000003566	VPS53	P	P	P	P	P	P	P	P	P	P	P	P	P	P	P	P	P	P	P	P	P	P	P	A	P	P	P	P	P	P	P	A	P	P	P	P	P	P	P	P	P	P	P	P	P	P	P	P
S000002434	VPS54	P	P	P	P	P	P	P	P	A	P	P	P	P	P	A	P	P	A	P	P	P	P	P	P	P	P	P	P	P	P	P	A	A	P	P	P	P	P	P	P	P	P	P	P	P	A	P	P
S000001363	XBP1	P	P	P	P	P	P	P	P	P	P	P	P	P	P	P	P	P	P	P	P	P	P	P	P	A	P	P	P	P	P	P	P	P	P	P	P	P	A	P	P	P	P	P	P	P	P	P	P
S000001899	YPI1	P	P	P	P	P	P	P	A	P	P	P	P	P	P	P	P	P	P	P	P	P	P	P	P	A	P	P	P	P	P	P	P	P	P	P	P	P	P	P	P	P	P	P	P	P	P	P	P
S000001169		P	P	P	P	P	P	P	P	P	P	P	P	P	P	P	P	P	P	P	P	P	P	P	P	P	P	P	P	P	P	P	P	P	P	P	P	P	P	P	P	P	P	P	P	P	P	P	P
S000003696		P	P	P	P	P	P	P	P	P	P	P	P	P	P	P	P	P	P	P	P	P	P	P	P	P	P	P	P	P	P	P	P	P	P	P	P	P	P	P	P	P	P	P	P	P	P	P	P
S000004450		P	P	P	P	P	P	P	P	P	P	P	P	P	A	P	P	P	A	P	P	P	P	P	A	A	P	P	P	P	P	P	P	P	P	P	P	P	P	P	P	P	P	P	P	P	P	P	P
[truncated: 104 more columns]
