# Supplementary material for: Complete genome sequence and comparative genomics of the probiotic yeast Saccharomyces boulardii
Source: Sci Rep. 2017 Mar 23;7:371. doi: 10.1038/s41598-017-00414-2 (PMC5428479; doi:10.1038/s41598-017-00414-2)
Supplement: Supplementary file 7 — Supplementary File VI [file 41598_2017_414_MOESM7_ESM.xls]

## Sheet: Sheet1
Supplementary File VI: Positions of Ty elements in all Sb strains.
Sb_Kirkman
Ty3_LTR_YNLCsigma1_YNLCsigma1_SGDID:S000007133,_chrXIV:102632..102700	Sb_kirkman_Contig32	69	404493	1	69	257031	257099	2	3e-27	69	97.1	100
Ty2_element_YNLCTy2-1_YNLCTy2-1_SGDID:S000007135,_chrXIV:562364..567660	Sb_kirkman_Contig32	5297	404493	1	5297	257440	262736	54	0	5297	98.98	100	g3991
Ty1_LTR_YLRWdelta13_YLRWdelta13_SGDID:S000007088,_chrXII:650824..651157	Sb_kirkman_Contig32	334	404493	1	325	262736	263058	7	1e-156	325	97.23	99
gag_co_pol_YDR034C-C_YDR034C-C_SGDID:S000007344,_chrIV:518040..519356	Sb_kirkman_Contig58	1317	207945	1	1317	205073	206389	23	0	1317	98.25	100	g5499
gag_co_pol_YOR192C-A_YOR192C-A_SGDID:S000007353,_chrXV:708416..709732	Sb_kirkman_Contig63	1317	197832	1	1317	195500	196816	13	0	1317	99.01	100	g5711
gag_co_pol_YOR343W-A_YOR343W-A_SGDID:S000007355,_chrXV:970578..971894	Sb_kirkman_Contig68	1317	90628	1	1317	3077	1761	12	0	1317	99.09	100	g5935
gag_YDR170W-A_YDR170W-A_SGDID:S000007227,_chrIV:803195..804517	Sb_kirkman_Contig1	1323	944950	1	1323	259719	261041	1	0	1323	99.92	100	g120
pseudo_YCL074W_YCL074W_SGDID:S000000579,_chrIII:2824..3750	Sb_kirkman_Contig82	927	7430	1	927	5739	4813	1	0	927	99.89	100	g6217
pseudo_YCL075W_YCL075W_SGDID:S000000580,_chrIII:2126..2566	Sb_kirkman_Contig82	441	7430	1	441	6437	5997	0	0	441	100	100
Sb_Biocodex
Ty1_LTR_YGRCdelta16_YGRCdelta16_SGDID:S000006954,_chrVII:567427..567760	Sb_biocodex_ChrIV_scf7180000000068	334	1514906	1	326	83233	82910	9	8e-154	326	96.63	100
Ty2_element_YDRWTy2-2_YDRWTy2-2_SGDID:S000006884,_chrIV:871821..877779	Sb_biocodex_ChrIV_scf7180000000068	5959	1514906	1	5959	88860	82902	29	0	5959	99.51	100	g620
Ty2_element_YBLWTy2-1_YBLWTy2-1_SGDID:S000006809,_chrII:29644..35602	Sb_biocodex_ChrIX_scf7180000000084	5959	419778	1	5959	408481	402523	61	0	5959	98.98	100	g2586
Ty1_LTR_YIRCdelta6_YIRCdelta6_SGDID:S000007021,_chrIX:426201..426425	Sb_biocodex_ChrIX_scf7180000000084	225	419778	4	225	409993	409772	6	4e-105	222	97.3	99
Ty3_LTR_YLRCsigma1_YLRCsigma1_SGDID:S000007079,_chrXII:168043..168380	Sb_biocodex_ChrXII_scf7180000000069	338	1077428	3	333	699706	700038	36	2e-109	334	88.02	100
Ty2_element_YDRCTy2-1_YDRCTy2-1_SGDID:S000006862,_chrIV:513692..519647	Sb_biocodex_ChrXII_scf7180000000069	5956	1077428	1	5955	706354	700400	58	0	5957	98.96	99	g3512
Ty1_LTR_YLRWdelta17_YLRWdelta17_SGDID:S000007091,_chrXII:688369..688664	Sb_biocodex_ChrXII_scf7180000000069	296	1077428	1	296	706433	706728	7	2e-144	296	97.64	100
Ty1_LTR_YLRCdelta19_YLRCdelta19_SGDID:S000007073,_chrXII:734501..734671	Sb_biocodex_ChrXII_scf7180000000069	171	1077428	1	171	752344	752174	0	7e-87	171	100	100
Ty2_element_YDRCTy2-1_YDRCTy2-1_SGDID:S000006862,_chrIV:513692..519647	Sb_biocodex_ChrXII_scf7180000000069	5956	1077428	1	5955	810790	816744	80	0	5958	98.56	99	g3562
Ty1_LTR_YLRWdelta20_YLRWdelta20_SGDID:S000007092,_chrXII:796899..797088	Sb_biocodex_ChrXII_scf7180000000069	190	1077428	1	190	820000	820189	2	5e-94	190	98.95	100
Ty1_LTR_YNRCdelta7_YNRCdelta7_SGDID:S000007143,_chrXIV:631998..632114	Sb_biocodex_ChrXIV_scf7180000000073	117	776771	1	117	606771	606655	0	5e-57	117	100	100
Ty2_element_YLRWTy2-1_YLRWTy2-1_SGDID:S000007100,_chrXII:941192..947150	Sb_biocodex_ChrXIV_scf7180000000073	5959	776771	1	5956	607430	613385	39	0	5956	99.35	99	g4388
Ty1_LTR_YNRCdelta8_YNRCdelta8_SGDID:S000007144,_chrXIV:726614..726945	Sb_biocodex_ChrXIV_scf7180000000073	332	776771	1	332	707874	707543	0	5e-176	332	100	100
Ty1_LTR_YORCdelta15_YORCdelta15_SGDID:S000007163,_chrXV:664003..664324	Sb_biocodex_ChrXV_scf7180000000071	322	1054225	1	322	420798	421119	0	2e-170	322	100	100
Ty2_element_YGRCTy2-1_YGRCTy2-1_SGDID:S000006964,_chrVII:568740..574700	Sb_biocodex_ChrXV_scf7180000000071	5961	1054225	1	5957	484614	490569	52	0	5957	99.11	100	g4688
Ty1_LTR_YERWdelta21_YERWdelta21_SGDID:S000006919,_chrV:444834..445139	Sb_biocodex_ChrXV_scf7180000000071	306	1054225	1	305	489140	488836	47	1e-82	305	84.59	99
Ty1_LTR_YPLWdelta7_YPLWdelta7_SGDID:S000007194,_chrXVI:210451..210771	Sb_biocodex_ChrXVI_Joined_contig_91_75	321	927330	1	321	50731	51051	0	6e-170	321	100	100
Ty2_element_YCLWTy2-1_YCLWTy2-1_SGDID:S000006830,_chrIII:84811..90769	Sb_biocodex_ChrXVI_Joined_contig_91_75	5959	927330	1	5956	178929	184884	55	0	5956	99.08	99	g5037
Ty1_LTR_YFLWdelta2_YFLWdelta2_SGDID:S000006925,_chrVI:137663..137912	Sb_biocodex_ChrXVI_Joined_contig_91_75	250	927330	1	242	178932	179188	34	1e-41	259	79.54	100
Ty3_LTR_YNLWsigma3_YNLWsigma3_SGDID:S000007139,_chrXIV:546738..547077	Sb_biocodex_ChrXVI_Joined_contig_91_75	340	927330	1	340	609187	609527	4	4e-172	341	98.53	100
Ty2_element_YCLWTy2-1_YCLWTy2-1_SGDID:S000006830,_chrIII:84811..90769	Sb_biocodex_ChrXVI_Joined_contig_91_75	5959	927330	1	5956	616024	621979	48	0	5956	99.19	99	g5238
Ty1_LTR_YFLWdelta2_YFLWdelta2_SGDID:S000006925,_chrVI:137663..137912	Sb_biocodex_ChrXVI_Joined_contig_91_75	250	927330	1	242	616027	616283	33	3e-43	259	79.92	100
Ty1_LTR_YFLWdelta2_YFLWdelta2_SGDID:S000006925,_chrVI:137663..137912	Sb_biocodex_ChrXVI_Joined_contig_91_75	250	927330	1	242	690681	690425	33	3e-43	259	79.92	100
Ty2_element_YCLWTy2-1_YCLWTy2-1_SGDID:S000006830,_chrIII:84811..90769	Sb_biocodex_ChrXVI_Joined_contig_91_75	5959	927330	1	5956	690684	684729	48	0	5956	99.19	99	g5269
Ty3_LTR_YNLWsigma3_YNLWsigma3_SGDID:S000007139,_chrXIV:546738..547077	Sb_biocodex_ChrXVI_Joined_contig_91_75	340	927330	1	340	714439	714779	20	2e-145	341	93.84	100
gag_pol_YOR343W-B_YOR343W-B_SGDID:S000007356,_chrXV:970578..975891	Sb_biocodex_ChrVII_scf7180000000070	5314	1057958	1	5314	845921	840608	27	0	5314	99.49	100	g2055
gag_co_pol_YDR210W-A_YDR210W-A_SGDID:S000007392,_chrIV:872112..873428	Sb_biocodex_ChrXIV_scf7180000000073	1317	776771	1	1317	89320	88004	5	0	1317	99.62	100	g4141
gag_pol_YDR261W-B_YDR261W-B_SGDID:S000007397,_chrIV:981462..986775	Sb_biocodex_ChrXV_scf7180000000071	5314	1054225	1	5314	380311	374998	53	0	5315	98.97	100	g4642
gag_co_pol_YOR192C-A_YOR192C-A_SGDID:S000007353,_chrXV:708416..709732	Sb_biocodex_ChrIII_scf7180000000086	1317	315443	1	1317	87784	86468	9	0	1317	99.32	100	g492
Sb_Unique28
Ty2_element_YDRWTy2-2_YDRWTy2-2_SGDID:S000006884,_chrIV:871821..877779	Sb_unique28_ChrIV_scf7180000000066	5959	1522271	1	5959	1432898	1438856	29	0	5959	99.51	100	g693
Ty1_LTR_YLRWdelta13_YLRWdelta13_SGDID:S000007088,_chrXII:650824..651157	Sb_unique28_ChrIV_scf7180000000066	334	1522271	1	325	1438525	1438847	7	1e-156	325	97.23	100
Ty1_LTR_YIRCdelta6_YIRCdelta6_SGDID:S000007021,_chrIX:426201..426425	Sb_unique28_ChrIXb_scf7180000000080	225	131860	4	225	9693	9914	6	5e-105	222	97.3	99
Ty2_element_YBLWTy2-1_YBLWTy2-1_SGDID:S000006809,_chrII:29644..35602	Sb_unique28_ChrIXb_scf7180000000080	5959	131860	1	5959	11205	17163	61	0	5959	98.98	100	g4705
Ty3_LTR_YLRCsigma1_YLRCsigma1_SGDID:S000007079,_chrXII:168043..168380	Sb_unique28_ChrXII_scf7180000000072	338	1042097	3	333	663897	664229	36	3e-109	334	88.02	100
Ty2_element_YDRCTy2-1_YDRCTy2-1_SGDID:S000006862,_chrIV:513692..519647	Sb_unique28_ChrXII_scf7180000000072	5956	1042097	1	5955	670545	664591	58	0	5957	98.96	99	g2434
Ty1_LTR_YLRWdelta17_YLRWdelta17_SGDID:S000007091,_chrXII:688369..688664	Sb_unique28_ChrXII_scf7180000000072	296	1042097	1	296	670624	670919	7	2e-144	296	97.64	100
Ty1_LTR_YLRCdelta19_YLRCdelta19_SGDID:S000007073,_chrXII:734501..734671	Sb_unique28_ChrXII_scf7180000000072	171	1042097	1	171	716534	716364	0	7e-87	171	100	100
Ty2_element_YDRCTy2-1_YDRCTy2-1_SGDID:S000006862,_chrIV:513692..519647	Sb_unique28_ChrXII_scf7180000000072	5956	1042097	1	5955	774979	780932	80	0	5958	98.54	99	g2484
Ty1_LTR_YLRWdelta20_YLRWdelta20_SGDID:S000007092,_chrXII:796899..797088	Sb_unique28_ChrXII_scf7180000000072	190	1042097	1	190	784188	784377	2	5e-94	190	98.95	100
Ty1_LTR_YDRCdelta22_YDRCdelta22_SGDID:S000006854,_chrIV:992309..992642	Sb_unique28_ChrXIV_scf7180000000074	334	781142	1	324	154619	154298	8	2e-154	324	96.91	98
Ty2_element_YLRWTy2-1_YLRWTy2-1_SGDID:S000007100,_chrXII:941192..947150	Sb_unique28_ChrXIV_scf7180000000074	5959	781142	1	5956	160246	154291	39	0	5956	99.35	99
Ty1_LTR_YDRCdelta22_YDRCdelta22_SGDID:S000006854,_chrIV:992309..992642	Sb_unique28_ChrXIV_scf7180000000074	334	781142	1	324	160456	160777	8	2e-154	324	96.91	98
Ty1_LTR_YPLWdelta7_YPLWdelta7_SGDID:S000007194,_chrXVI:210451..210771	Sb_unique28_ChrXVI_scf7180000000070	321	936779	1	321	204620	204940	0	6e-170	321	100	100
Ty2_element_YCLWTy2-1_YCLWTy2-1_SGDID:S000006830,_chrIII:84811..90769	Sb_unique28_ChrXVI_scf7180000000070	5959	936779	1	5956	332819	338774	55	0	5956	99.08	99	g1858
Ty1_LTR_YFLWdelta2_YFLWdelta2_SGDID:S000006925,_chrVI:137663..137912	Sb_unique28_ChrXVI_scf7180000000070	250	936779	1	242	332822	333078	34	1e-41	259	79.54	100
Ty3_LTR_YARWsigma1_YARWsigma1_SGDID:S000006795,_chrI:182620..182959	Sb_unique28_ChrXVI_scf7180000000070	340	936779	1	340	762774	763114	3	8e-174	341	98.83	100
Ty2_element_YCLWTy2-1_YCLWTy2-1_SGDID:S000006830,_chrIII:84811..90769	Sb_unique28_ChrXVI_scf7180000000070	5959	936779	1	5956	769611	775566	48	0	5956	99.19	99	g2058
Ty1_LTR_YFLWdelta2_YFLWdelta2_SGDID:S000006925,_chrVI:137663..137912	Sb_unique28_ChrXVI_scf7180000000070	250	936779	1	242	769614	769870	33	3e-43	259	79.92	100
gag_pol_YOR343W-B_YOR343W-B_SGDID:S000007356,_chrXV:970578..975891	Sb_unique28_ChrVII_scf7180000000069	5314	1051554	1	5314	846065	840752	27	0	5314	99.49	100	g1612
gag_pol_YCL019W_YCL019W_SGDID:S000000524,_chrIII:85102..90415	Sb_unique28_ChrXVI_scf7180000000070	5314	936779	1	5314	843979	838666	37	0	5314	99.3	100	g2089
gag_co_pol_YDR210W-A_YDR210W-A_SGDID:S000007392,_chrIV:872112..873428	Sb_unique28_ChrXIV_scf7180000000074	1317	781142	1	1317	678345	679661	5	0	1317	99.62	100	g3348
gag_YDR170W-A_YDR170W-A_SGDID:S000007227,_chrIV:803195..804517	Sb_unique28_ChrIV_scf7180000000066	1323	1522271	1	1323	694928	693606	1	0	1323	99.92	100	g346
pseudo_YCL074W_YCL074W_SGDID:S000000579,_chrIII:2824..3750	Sb_unique28_ChrXI_scf7180000000077	927	668021	1	927	2479	3405	0	0	927	100	100	g4113
gag_co_pol_YOR192C-A_YOR192C-A_SGDID:S000007353,_chrXV:708416..709732	Sb_unique28_scf7180000000089	1317	28764	1	1317	20432	19116	9	0	1317	99.32	100	g4991
gag_pol_YOR192C-B_YOR192C-B_SGDID:S000007354,_chrXV:704419..709732	Sb_unique28_ChrXV_scf7180000000068	5314	1054538	1	5314	380353	375040	34	0	5314	99.36	100	g902
gag_co_pol_YDR261W-A_YDR261W-A_SGDID:S000007396,_chrIV:981462..982778	Sb_unique28_ChrXV_scf7180000000068	1317	1054538	1	1317	484945	486261	2	0	1317	99.85	100	g948
Sb_17
pseudo_YCL074W_YCL074W_SGDID:S000000579,_chrIII:2824..3750	Sb_17_contig54	927	4369	1	927	920	1846	2	0	927	99.78	100	g457
gag_YDR170W-A_YDR170W-A_SGDID:S000007227,_chrIV:803195..804517	Sb_17_contig96	1323	185213	1	1323	123516	124838	1	0	1323	99.92	100	g973
Sb_Unisankyo
gag_co_pol_YDR210W-A_YDR210W-A_SGDID:S000007392,_chrIV:872112..873428	Sb_unisankyo_Contig22	1317	154032	1	1317	151183	152499	7	0	1317	99.47	100	g3661
gag_YDR170W-A_YDR170W-A_SGDID:S000007227,_chrIV:803195..804517	Sb_unisankyo_Contig29	1323	121691	1	1323	43966	45288	1	0	1323	99.92	100	g4177
pseudo_YCL074W_YCL074W_SGDID:S000000579,_chrIII:2824..3750	Sb_unisankyo_Contig97	927	12130	1	927	8390	7464	1	0	927	99.89	100	g6096
Sb_ATCC_MYA-796
gag_YDR170W-A_YDR170W-A_SGDID:S000007227,_chrIV:803195..804517	Sb_MYA-796_contig27	1323	276979	1	1323	207531	208853	1	0	1323	99.92	100	g939
Sb_EDRL
gag_co_pol_YDR034C-C_YDR034C-C_SGDID:S000007344,_chrIV:518040..519356	Sb_edrl_Contig58	1317	108878	1	1317	2088	772	17	0	1319	98.41	100	g5477
gag_co_pol_YDR034C-C_YDR034C-C_SGDID:S000007344,_chrIV:518040..519356	Sb_edrl_Contig58	1317	108878	1	1317	107094	108410	20	0	1319	98.18	100	g5535
gag_co_pol_YML045W-A_YML045W-A_SGDID:S000007381,_chrXIII:184461..185783	Sb_edrl_Contig6	1323	366830	1	1323	43747	45069	166	0	1330	86.47	100	g424
gag_co_pol_YOR192C-A_YOR192C-A_SGDID:S000007353,_chrXV:708416..709732	Sb_edrl_Contig2	1317	275572	1	1317	3498	2182	10	0	1317	99.24	100	g34
gag_co_pol_YOR343W-A_YOR343W-A_SGDID:S000007355,_chrXV:970578..971894	Sb_edrl_Contig49	1317	487730	1	1317	485953	487269	10	0	1317	99.24	100	g4793
pseudo_YCL074W_YCL074W_SGDID:S000000579,_chrIII:2824..3750	Sb_edrl_Contig29	927	5135	1	927	3433	2507	2	0	927	99.78	100	g3621
