# Supplementary material for: Complete genome sequence and comparative genomics of the probiotic yeast Saccharomyces boulardii
Source: Sci Rep. 2017 Mar 23;7:371. doi: 10.1038/s41598-017-00414-2 (PMC5428479; doi:10.1038/s41598-017-00414-2)
Supplement: Supplementary file 8 — Supplementary File VII [file 41598_2017_414_MOESM8_ESM.xls]

## Sheet: Sheet1
Supplementary File VII: Distribution of flocculin genes and adhesion genes across all Sb and Sc genomes.
Flocculin genes
	Sb_17	Sb_biocodex	Sb_edrl	Sb_kirkman	Sb_MYA-796	Sb_unique	Sb_unisankyo	Sc_UFMG_A-905	Sc_AWRI1631	Sc_AWRI796	Sc_BC187	Sc_BY4741	Sc_BY4742	Sc_CBS7960	Sc_CEN.PK113-7D	Sc_CEN.PK2-1Ca	Sc_CLIB215	Sc_CLIB324	Sc_D273-10B	Sc_DBVPG6044	Sc_EC1118	Sc_EC9-8	Sc_FL100	Sc_FostersB	Sc_FostersO	Sc_FY1679	Sc_JAY291	Sc_JK9-3d	Sc_K11	Sc_Kyokai7	Sc_L1528	Sc_LalvinQA23	Sc_P283	Sc_P301	Sc_P302	Sc_P303	Sc_PW5	Sc_R008	Sc_R103	Sc_RedStar	Sc_RM11-1A	Sc_SEY6210	Sc_Sigma1278b-10560-6B	Sc_SK1	Sc_T7	Sc_UC5	Sc_UWOPS05-217-3	Sc_Vin13	Sc_VL3
AGA1	P	P	P	P	P	P	P	P	A	A	P	P	P	A	A	P	A	A	P	P	A	A	P	A	A	P	A	P	P	A	P	A	P	P	A	A	A	P	P	P	P	P	P	P	P	A	P	A	A
FIG2	P	P	P	P	P	P	P	P	A	A	P	P	P	A	A	P	A	A	P	P	P	A	P	A	A	P	P	P	P	P	P	P	A	P	A	A	P	A	A	P	P	P	P	P	P	A	P	A	P
FLO1	P	P	P	P	P	P	P	P	A	A	P	A	A	A	A	A	A	A	A	P	A	A	A	A	A	A	A	A	A	A	A	A	A	A	A	A	A	A	A	A	A	A	A	P	A	A	P	A	A
FLO10	P	P	P	P	P	P	P	P	A	A	P	P	P	A	P	P	A	P	P	P	A	A	P	A	A	P	A	P	P	P	P	A	A	P	A	A	A	A	A	A	A	P	P	P	A	P	P	A	A
FLO11	P	P	P	P	P	P	P	P	A	A	P	P	P	A	P	P	A	A	P	A	A	A	P	A	A	P	A	P	A	A	P	A	P	P	A	A	A	P	P	P	P	P	P	A	A	A	P	A	P
FLO5	P	P	P	A	P	A	P	P	A	A	A	P	P	A	P	P	A	A	P	P	P	A	A	A	A	P	A	P	P	A	P	A	A	P	A	A	P	P	P	A	P	P	P	A	A	A	P	P	P
FLO8	P	P	P	P	P	P	P	P	P	P	P	P	P	P	P	P	A	P	P	P	P	A	P	P	P	P	P	P	P	P	P	P	P	P	A	A	P	P	P	P	P	P	P	P	P	P	P	P	P
FLO9	A	A	A	A	A	A	A	P	A	A	A	P	P	A	A	A	A	A	A	A	A	A	A	A	A	A	A	A	P	A	A	A	A	A	A	A	A	A	A	A	A	P	A	P	A	P	P	A	A
Adhesion genes
	Sb_17	Sb_biocodex	Sb_edrl	Sb_kirkman	Sb_MYA-796	Sb_unique	Sb_unisankyo	Sc_UFMG_A-905_JACO02	Sc_AWRI1631	Sc_AWRI796	Sc_BC187	Sc_BY4741	Sc_BY4742	Sc_CBS7960	Sc_CEN.PK113-7D	Sc_CEN.PK2-1Ca	Sc_CLIB215	Sc_CLIB324	Sc_D273-10B	Sc_DBVPG6044	Sc_EC1118	Sc_EC9-8	Sc_FL100	Sc_FostersB	Sc_FostersO	Sc_FY1679	Sc_JAY291	Sc_JK9-3d	Sc_K11	Sc_Kyokai7	Sc_L1528	Sc_LalvinQA23	Sc_P283	Sc_P301	Sc_P302	Sc_P303	Sc_PW5	Sc_R008	Sc_R103	Sc_RedStar	Sc_RM11-1A	Sc_SEY6210	Sc_Sigma1278b-10560-6B	Sc_SK1	Sc_T7	Sc_UC5	Sc_UWOPS05-217-3	Sc_Vin13	Sc_VL3
AGA2_YGL032C	P	P	P	P	P	P	P	P	P	P	A	A	A	P	P	A	P	P	A	A	P	P	A	P	A	A	P	A	A	P	A	P	P	P	A	A	A	P	P	A	A	A	A	A	P	P	A	P	P
BGL2_YGR282C	P	P	P	P	P	P	P	P	A	P	P	P	P	P	P	P	P	A	P	P	P	P	P	P	P	P	P	P	P	P	P	P	P	P	A	A	P	P	P	P	P	P	P	P	P	P	P	P	P
CCW12_YLR110C	P	P	P	P	P	P	P	P	P	P	P	P	P	P	P	P	P	A	P	P	P	P	P	P	P	P	P	P	P	P	P	P	P	P	A	A	P	P	P	P	P	P	P	P	P	P	A	P	P
CIS3_YJL158C	P	P	P	P	P	P	P	P	P	P	P	P	P	P	P	P	P	A	P	P	P	P	P	P	P	P	P	P	P	P	P	P	P	P	A	A	P	P	P	P	P	P	P	P	P	P	P	P	P
CKA2_YOR061W	P	P	P	P	P	P	P	P	P	P	P	P	P	P	P	P	P	P	P	P	P	P	P	P	P	P	P	P	P	P	P	P	P	P	A	A	P	A	P	P	P	P	P	P	P	P	P	P	P
CRH1_YGR189C	P	P	P	P	P	P	P	P	P	P	P	P	P	P	P	P	P	A	P	P	P	A	P	P	P	P	P	P	P	P	P	P	P	P	A	A	P	P	P	P	P	P	P	P	P	P	A	P	P
CRR1_YLR213C	P	P	P	P	P	P	P	P	P	P	P	P	P	P	P	P	P	P	P	P	P	P	P	P	P	P	P	P	P	P	P	P	P	P	A	A	P	P	P	P	P	P	P	P	P	P	P	P	P
CWH41_YGL027C	P	P	P	P	P	P	P	P	P	P	P	P	P	A	P	P	A	A	P	P	P	A	P	P	P	P	P	P	P	P	P	A	P	P	A	A	P	P	P	P	P	P	P	P	P	P	P	P	P
CWP2_YKL096W-A	P	P	P	P	P	P	P	P	P	A	A	A	A	P	P	A	P	P	A	A	P	P	A	A	P	A	P	A	A	P	A	A	P	A	A	A	P	P	P	A	A	A	A	A	P	P	A	A	P
DCW1_YKL046C	P	P	P	P	P	P	P	P	P	P	P	P	P	P	P	P	P	P	P	P	P	P	P	P	P	P	P	P	P	P	P	P	P	P	A	A	P	P	P	P	P	P	P	P	P	P	P	P	P
DFG5_YMR238W	P	P	P	P	P	P	P	P	P	P	P	P	P	P	P	P	P	P	P	P	P	P	P	P	P	P	P	P	P	P	P	P	P	P	A	A	P	P	P	P	P	P	P	P	P	P	P	P	P
DSE2_YHR143W	P	P	P	P	P	P	P	P	P	P	P	P	P	A	A	P	A	A	P	P	P	P	P	P	P	P	P	P	P	P	P	P	P	P	A	A	P	P	P	P	P	P	P	P	P	P	P	P	P
EXG1_YLR300W	P	P	P	P	P	P	P	P	P	P	P	P	P	P	P	P	P	P	P	P	P	P	P	P	P	P	P	P	P	P	P	P	P	P	A	A	P	P	P	P	P	P	P	P	P	P	P	P	P
EXG2_YDR261C	P	P	P	P	P	P	P	P	P	P	P	P	P	P	P	P	P	P	P	P	P	P	P	P	P	P	P	P	P	P	P	P	P	P	A	A	P	P	P	P	P	P	P	P	P	P	P	P	P
FIG2_YCR089W	P	P	P	P	P	P	P	P	A	A	P	P	P	A	A	P	A	A	P	P	P	A	P	A	A	P	P	P	A	P	P	P	A	P	A	A	P	A	A	A	P	P	P	A	P	A	P	A	P
FIT1_YDR534C	P	P	P	P	P	P	P	P	A	A	P	P	P	A	A	P	A	A	P	P	A	A	A	A	A	A	A	P	P	A	A	A	A	P	A	A	A	A	A	A	A	P	P	P	A	A	P	A	A
FIT2_YOR382W	P	P	P	P	P	P	P	P	P	P	P	P	P	A	P	P	P	P	P	P	P	A	P	A	A	P	P	P	P	P	P	P	P	P	A	A	A	P	P	P	P	P	P	P	P	P	P	P	P
FKS3_YMR306W	P	P	P	P	P	P	P	P	P	P	P	P	P	P	P	P	A	A	P	P	P	P	P	P	P	P	P	P	P	P	P	P	P	P	A	A	P	P	P	P	P	P	P	P	P	P	P	P	P
GSC2_YGR032W	P	P	P	P	P	P	P	P	P	P	P	P	P	A	P	P	A	A	P	P	P	P	P	P	P	P	P	P	P	P	P	P	P	P	A	A	P	P	P	P	P	P	P	P	P	P	P	P	P
HKR1_YDR420W	P	P	P	P	P	P	P	P	A	A	P	P	P	A	A	P	A	A	A	P	A	A	P	A	A	A	A	P	P	A	P	A	A	A	A	A	A	A	A	P	P	P	P	P	A	A	P	A	A
KNH1_YDL049C	P	P	P	P	P	P	P	P	P	P	P	P	P	P	P	P	P	P	P	P	P	P	P	P	P	P	P	P	P	P	P	P	P	P	A	A	P	P	P	P	P	P	P	P	P	P	P	P	P
KRE6_YPR159W	P	P	P	P	P	P	P	P	P	P	P	P	P	P	P	P	P	P	P	P	P	P	P	P	P	P	P	P	P	P	P	P	P	P	A	A	P	P	P	P	P	P	P	P	P	P	P	P	P
KTR1_YOR099W	P	P	P	P	P	P	P	P	P	P	P	P	P	P	P	P	P	P	P	P	P	P	P	P	P	P	P	P	P	P	P	P	P	P	A	A	P	P	P	P	P	P	P	P	P	P	P	P	P
LAS21_YJL062W	P	P	P	P	P	P	P	P	P	P	P	P	P	A	P	P	A	P	P	P	P	P	P	P	P	P	P	P	P	P	P	P	P	A	A	A	P	P	P	P	P	P	P	P	P	P	P	P	P
MNT2_YGL257C	P	P	P	P	P	P	P	P	P	P	P	P	P	P	P	P	P	P	P	P	P	P	P	P	A	P	P	P	P	P	P	P	P	P	A	A	P	P	P	P	P	P	P	P	P	P	P	P	P
PIR3_YKL163W	P	P	P	P	P	P	P	P	P	P	P	P	P	P	P	P	P	P	P	P	P	P	P	A	P	P	P	P	P	P	P	P	P	P	A	A	P	P	P	P	P	P	P	P	P	P	P	P	P
PST1_YDR055W	P	P	P	P	P	P	P	P	P	P	P	P	P	P	P	P	P	P	P	P	P	P	P	P	P	P	P	P	P	P	P	P	P	P	A	A	P	P	P	P	P	P	P	P	P	P	P	P	P
ROT2_YBR229C	P	P	P	P	P	P	P	P	A	A	P	P	P	P	P	P	P	A	P	P	P	A	P	P	A	P	P	P	P	P	P	A	P	P	A	A	P	P	P	P	P	P	P	P	P	P	P	A	P
SCW10_YMR305C	P	P	P	P	P	P	P	P	P	P	P	P	P	P	P	P	P	P	P	P	P	P	P	P	P	P	P	P	P	P	P	P	P	P	A	A	P	P	P	P	P	P	P	P	P	P	P	P	P
SCW11_YGL028C	P	P	P	P	P	P	P	P	P	P	P	P	P	P	P	P	A	P	P	P	P	P	P	A	A	P	P	P	P	P	P	P	P	P	A	A	P	P	P	P	P	P	P	P	P	P	P	P	P
SCW4_YGR279C	P	P	P	P	P	P	P	P	P	P	P	P	P	P	P	P	P	P	P	P	P	P	P	P	P	P	P	P	P	P	P	P	P	P	A	A	P	P	P	P	P	P	P	P	P	P	P	P	P
SHE10_YGL228W	P	P	P	P	P	P	P	P	A	P	P	P	P	P	P	P	P	A	P	P	P	P	P	P	A	P	P	P	P	P	P	P	P	P	A	A	P	P	P	P	P	P	P	P	P	P	P	A	P
SKN1_YGR143W	P	P	P	P	P	P	P	P	P	P	P	P	P	P	P	P	P	P	P	P	P	P	P	P	P	P	P	P	P	P	P	P	P	P	A	A	P	P	P	P	P	P	P	P	P	P	P	P	P
SMK1_YPR054W	P	P	P	P	P	P	P	P	P	P	P	P	P	P	P	P	P	P	P	P	P	P	P	P	P	P	P	P	P	P	P	P	P	P	A	A	P	P	P	P	P	P	P	P	P	P	P	P	P
SPI1_YER150W	P	P	P	P	P	P	P	P	P	P	P	P	P	P	P	P	P	P	P	P	P	P	P	P	P	P	P	P	P	P	P	P	P	P	A	A	P	P	P	P	P	P	P	P	P	P	P	P	P
SPR1_YOR190W	P	P	P	P	P	P	P	P	P	P	P	P	P	P	P	P	P	P	P	P	P	P	P	P	P	P	P	P	P	P	P	P	P	P	A	A	P	P	P	P	P	P	P	P	P	P	P	P	P
SRL1_YOR247W	P	P	P	P	P	P	P	P	P	A	P	P	P	A	P	P	A	A	P	P	P	P	P	A	A	P	P	P	P	P	P	A	P	P	A	A	P	P	P	P	P	P	P	P	P	P	P	P	P
SUN4_YNL066W	P	P	P	P	P	P	P	P	P	P	P	P	P	P	P	P	P	P	P	P	P	P	P	P	P	P	P	P	P	P	P	P	P	P	A	A	P	P	P	P	P	P	P	P	P	P	P	P	P
UTR2_YEL040W	P	P	P	P	P	P	P	P	P	A	P	P	P	P	P	P	P	P	P	P	P	P	P	A	P	P	P	P	P	P	P	P	P	P	A	A	P	P	P	P	P	P	P	P	P	P	P	P	P
YPS1_YLR120C	P	P	P	P	P	P	P	P	P	P	P	P	P	P	P	P	P	P	P	P	P	P	P	P	P	P	P	P	P	P	P	P	P	P	A	A	P	P	P	P	P	P	P	P	P	P	P	P	P
YPS3_YLR121C	P	P	P	P	P	P	P	P	P	P	P	P	P	P	P	P	P	P	P	P	P	P	P	P	P	P	P	P	P	P	P	P	P	P	A	A	P	P	P	P	P	P	P	P	P	P	P	P	P
[truncated: 104 more columns]
