# Supplementary material for: Complete genome sequence and comparative genomics of the probiotic yeast Saccharomyces boulardii
Source: Sci Rep. 2017 Mar 23;7:371. doi: 10.1038/s41598-017-00414-2 (PMC5428479; doi:10.1038/s41598-017-00414-2)
Supplement: Supplementary file 9 — Supplementary File VIII [file 41598_2017_414_MOESM9_ESM.xls]

## Sheet: Sheet1
Supplementary FileVIII: Average nucleotide identity calculated among all Sb and Sc genomes using BLASTn.
# ANIb
	S_arboricola_H-6	S_bayanus_623-6C	S_kudriavzevii_FM1056	S_kudriavzevii_FM1057	S_kudriavzevii_FM1062	S_kudriavzevii_FM1066	S_kudriavzevii_FM1069	S_kudriavzevii_FM1071	S_kudriavzevii_FM1072	S_kudriavzevii_FM1073	S_kudriavzevii_FM1074	S_kudriavzevii_FM1075	S_kudriavzevii_FM1076	S_kudriavzevii_FM1077	S_kudriavzevii_FM1078	S_kudriavzevii_FM1079	S_kudriavzevii_FM1094	S_kudriavzevii_IFO-1802	S_kudriavzevii_IFO10990	S_kudriavzevii_IFO10991	S_kudriavzevii_IFO1803	S_kudriavzevii_ZP591	S_mikatae_IFO-1815	S_paradoxus_NRRL_Y-17217	S_pastorianus	S_pastorianus_CBS1513	S_pastorianus_CCY48-91	S_pastorianus_Weihenstephan_3470	S_uvarum	S_uvarum_MCYC-623	Sb17	Sb_ATCC_MYA-796	Sb_biocodex	Sb_edrl	Sb_kirkman	Sb_unique28	Sb_unisankyo	Sc_AWRI1631_AWRI_2008_ABSV01000000	Sc_AWRI796_AWRI_2010_ADVS01000000	Sc_BC187_Stanford_2014_JRII00000000	Sc_BY4741_Stanford_2014_JRIS00000000	Sc_BY4742_Stanford_2014_JRIR00000000	Sc_CBS7960_WashU_2011_AEWL01000000	Sc_CEN.PK113-7D_Delft_2012_AEHG00000000	Sc_CEN.PK2-1Ca_Stanford_2014_JRIV01000000	Sc_CLIB215_WashU_2010_AEWP01000000	Sc_CLIB324_WashU_2011_AEWM01000000	Sc_D273-10B_Stanford_2014_JRIY00000000	Sc_DBVPG6044_Stanford_2014_JRIG00000000
S_arboricola_H-6	NA	0.8228	0.8209	0.8168	0.819	0.8222	0.8188	0.8218	0.8241	0.8169	0.8141	0.8224	0.8247	0.82	0.8214	0.8175	0.826	0.8274	0.8204	0.8152	0.8379	0.8257	0.8141	0.8207	0.8159	0.8203	0.8208	0.821	0.8218	0.823	0.8133	0.8132	0.8137	0.8133	0.8133	0.8133	0.8131	0.8137	0.8136	0.813	0.8131	0.8131	0.8129	0.8136	0.8131	0.8124	0.8132	0.8132	0.8131
S_bayanus_623-6C	0.8228	NA	0.8131	0.8123	0.8162	0.8102	0.8117	0.8134	0.8164	0.8117	0.8069	0.814	0.8174	0.8123	0.8142	0.8106	0.8171	0.8198	0.8131	0.8082	0.8281	0.8179	0.8066	0.8141	0.866	0.9121	0.9103	0.911	0.9968	0.9995	0.8057	0.8065	0.8065	0.8062	0.8065	0.8068	0.8061	0.8067	0.8068	0.8062	0.8057	0.8062	0.8066	0.8061	0.8063	0.8057	0.8064	0.8062	0.8063
S_kudriavzevii_FM1056	0.8209	0.8131	NA	0.9447	0.9515	0.9392	0.9632	0.96	0.9721	0.9444	0.9459	0.9621	0.9683	0.9646	0.9637	0.9509	0.945	0.9738	0.9584	0.9494	0.9409	0.9794	0.8123	0.8194	0.8143	0.8131	0.8144	0.8139	0.8128	0.8132	0.8112	0.8113	0.8113	0.8113	0.8113	0.8113	0.8113	0.8116	0.8116	0.8111	0.8112	0.8113	0.8113	0.8114	0.8114	0.8105	0.8112	0.8114	0.8112
S_kudriavzevii_FM1057	0.8168	0.8123	0.9447	NA	0.9441	0.9416	0.951	0.9489	0.9449	0.9394	0.9427	0.9445	0.9431	0.9492	0.9472	0.9472	0.9368	0.9578	0.9383	0.9307	0.9261	0.9618	0.8113	0.818	0.8076	0.8125	0.8135	0.8129	0.8102	0.8124	0.8094	0.8095	0.8097	0.8095	0.81	0.8103	0.8097	0.8104	0.8097	0.8118	0.8092	0.8092	0.8107	0.8086	0.811	0.8083	0.808	0.8089	0.8108
S_kudriavzevii_FM1062	0.819	0.8162	0.9515	0.9441	NA	0.9421	0.9552	0.9483	0.9513	0.9433	0.9455	0.9492	0.9481	0.9545	0.9499	0.9521	0.9438	0.9603	0.9408	0.9335	0.928	0.9636	0.8139	0.8225	0.8102	0.815	0.8173	0.8166	0.8151	0.8162	0.8114	0.8113	0.8141	0.8139	0.814	0.8141	0.8131	0.8126	0.8106	0.8126	0.8133	0.8134	0.8136	0.8122	0.8129	0.8134	0.8103	0.8118	0.8115
S_kudriavzevii_FM1066	0.8222	0.8102	0.9392	0.9416	0.9421	NA	0.9503	0.9448	0.9387	0.9363	0.9389	0.9417	0.9406	0.9463	0.9416	0.9457	0.9375	0.9541	0.9353	0.9251	0.9254	0.957	0.8167	0.814	0.8105	0.8151	0.8164	0.8162	0.8156	0.8163	0.812	0.8098	0.8122	0.8133	0.8123	0.8068	0.8129	0.8132	0.8149	0.8151	0.8136	0.8136	0.8126	0.8111	0.8138	0.812	0.814	0.8156	0.8173
S_kudriavzevii_FM1069	0.8188	0.8117	0.9632	0.951	0.9552	0.9503	NA	0.9598	0.9645	0.9569	0.9544	0.9615	0.9612	0.9629	0.961	0.9577	0.9569	0.969	0.9541	0.9448	0.9384	0.9754	0.8103	0.8171	0.8081	0.8118	0.813	0.8126	0.811	0.8118	0.8094	0.8094	0.8099	0.81	0.8092	0.8097	0.8097	0.8094	0.8097	0.809	0.8097	0.8098	0.809	0.8094	0.8096	0.8091	0.8091	0.8097	0.8094
S_kudriavzevii_FM1071	0.8218	0.8134	0.96	0.9489	0.9483	0.9448	0.9598	NA	0.9607	0.9468	0.9466	0.953	0.958	0.9581	0.9602	0.9528	0.9463	0.9693	0.952	0.9446	0.9371	0.9764	0.813	0.8202	0.8112	0.8108	0.8111	0.8109	0.8133	0.8147	0.8108	0.8118	0.8114	0.8129	0.8122	0.8117	0.8111	0.8123	0.8116	0.8109	0.8122	0.8118	0.8116	0.8114	0.8122	0.8108	0.8116	0.8121	0.8111
S_kudriavzevii_FM1072	0.8241	0.8164	0.9721	0.9449	0.9513	0.9387	0.9645	0.9607	NA	0.9452	0.9456	0.9598	0.9674	0.9634	0.9644	0.9508	0.9423	0.9739	0.9581	0.9484	0.9416	0.9792	0.8155	0.8228	0.813	0.8165	0.818	0.8176	0.8166	0.8165	0.8149	0.8148	0.815	0.815	0.8149	0.815	0.8137	0.8154	0.8151	0.8146	0.8147	0.8147	0.8146	0.8147	0.8147	0.814	0.8142	0.815	0.8147
S_kudriavzevii_FM1073	0.8169	0.8117	0.9444	0.9394	0.9433	0.9363	0.9569	0.9468	0.9452	NA	0.9483	0.9505	0.9446	0.9541	0.9477	0.9533	0.952	0.9592	0.9384	0.9322	0.9271	0.963	0.8109	0.8183	0.8073	0.8117	0.8128	0.8128	0.8095	0.8123	0.8071	0.8085	0.8098	0.8091	0.8089	0.8101	0.8085	0.8088	0.8086	0.809	0.809	0.8089	0.81	0.8079	0.8092	0.8094	0.8091	0.8086	0.8092
S_kudriavzevii_FM1074	0.8141	0.8069	0.9459	0.9427	0.9455	0.9389	0.9544	0.9466	0.9456	0.9483	NA	0.9495	0.9446	0.9518	0.9474	0.9545	0.954	0.9566	0.9377	0.9291	0.9253	0.9606	0.8061	0.8136	0.8046	0.8075	0.8091	0.8086	0.8079	0.8071	0.8053	0.8045	0.8055	0.8053	0.8055	0.8056	0.8066	0.806	0.8069	0.8046	0.8052	0.8052	0.8058	0.8054	0.8061	0.8055	0.8047	0.8057	0.8051
S_kudriavzevii_FM1075	0.8224	0.814	0.9621	0.9445	0.9492	0.9417	0.9615	0.953	0.9598	0.9505	0.9495	NA	0.9557	0.9604	0.9548	0.9534	0.951	0.9641	0.949	0.9392	0.9332	0.9687	0.8152	0.8227	0.8117	0.8116	0.8172	0.8172	0.8143	0.8168	0.8133	0.8137	0.8148	0.8139	0.8133	0.8142	0.8141	0.8144	0.815	0.8139	0.8135	0.8144	0.8135	0.8124	0.8143	0.8143	0.8144	0.8154	0.814
S_kudriavzevii_FM1076	0.8247	0.8174	0.9683	0.9431	0.9481	0.9406	0.9612	0.958	0.9674	0.9446	0.9446	0.9557	NA	0.9621	0.9624	0.9496	0.9427	0.9709	0.9571	0.9487	0.9395	0.977	0.8156	0.8223	0.8143	0.8184	0.8196	0.8191	0.8175	0.818	0.8149	0.8154	0.8164	0.8165	0.8149	0.8151	0.8155	0.8155	0.8155	0.8145	0.8147	0.8155	0.8146	0.8155	0.8154	0.8158	0.8139	0.8146	0.815
S_kudriavzevii_FM1077	0.82	0.8123	0.9646	0.9492	0.9545	0.9463	0.9629	0.9581	0.9634	0.9541	0.9518	0.9604	0.9621	NA	0.9587	0.9572	0.9562	0.9683	0.9533	0.9443	0.9368	0.9739	0.8119	0.8186	0.8092	0.8126	0.8139	0.8134	0.8124	0.8124	0.8108	0.811	0.811	0.811	0.811	0.811	0.8108	0.8108	0.8113	0.8109	0.8108	0.8109	0.8105	0.811	0.8109	0.8105	0.8105	0.8109	0.8108
S_kudriavzevii_FM1078	0.8214	0.8142	0.9637	0.9472	0.9499	0.9416	0.961	0.9602	0.9644	0.9477	0.9474	0.9548	0.9624	0.9587	NA	0.9529	0.9472	0.9716	0.9555	0.9463	0.939	0.9775	0.8132	0.8201	0.8105	0.8139	0.8153	0.8149	0.8143	0.8143	0.8121	0.812	0.812	0.8121	0.812	0.8121	0.8112	0.8119	0.8123	0.8119	0.812	0.812	0.8121	0.812	0.8121	0.8111	0.8118	0.8119	0.812
S_kudriavzevii_FM1079	0.8175	0.8106	0.9509	0.9472	0.9521	0.9457	0.9577	0.9528	0.9508	0.9533	0.9545	0.9534	0.9496	0.9572	0.9529	NA	0.955	0.9611	0.9441	0.9366	0.9306	0.9671	0.8091	0.8163	0.8071	0.8111	0.8123	0.8119	0.8095	0.8107	0.8072	0.8082	0.8087	0.8086	0.8084	0.8086	0.8085	0.8076	0.8084	0.8076	0.8082	0.8076	0.8078	0.8077	0.808	0.8076	0.8074	0.8084	0.8073
S_kudriavzevii_FM1094	0.826	0.8171	0.945	0.9368	0.9438	0.9375	0.9569	0.9463	0.9423	0.952	0.954	0.951	0.9427	0.9562	0.9472	0.955	NA	0.9605	0.9376	0.9313	0.9285	0.9613	0.8139	0.8288	0.8101	0.817	0.8178	0.8169	0.8132	0.8174	0.8127	0.8133	0.8164	0.8144	0.8164	0.8172	0.8147	0.8155	0.8182	0.8099	0.8143	0.8144	0.819	0.8116	0.8117	0.8162	0.8139	0.8105	0.8115
S_kudriavzevii_IFO-1802	0.8274	0.8198	0.9738	0.9578	0.9603	0.9541	0.969	0.9693	0.9739	0.9592	0.9566	0.9641	0.9709	0.9683	0.9716	0.9611	0.9605	NA	0.9822	0.9727	0.9572	0.9865	0.8188	0.8277	0.8164	0.82	0.8212	0.8209	0.8188	0.8199	0.8172	0.8175	0.8182	0.818	0.8179	0.8186	0.8173	0.8179	0.8181	0.817	0.8175	0.8174	0.818	0.8173	0.8177	0.8174	0.8172	0.8175	0.8175
S_kudriavzevii_IFO10990	0.8204	0.8131	0.9584	0.9383	0.9408	0.9353	0.9541	0.952	0.9581	0.9384	0.9377	0.949	0.9571	0.9533	0.9555	0.9441	0.9376	0.9822	NA	0.96	0.9434	0.9717	0.8121	0.8193	0.81	0.813	0.8141	0.8137	0.8127	0.8133	0.8108	0.8108	0.8108	0.8109	0.8109	0.8109	0.8103	0.8114	0.811	0.8104	0.8107	0.8108	0.8106	0.8108	0.8108	0.81	0.8102	0.8108	0.8107
S_kudriavzevii_IFO10991	0.8152	0.8082	0.9494	0.9307	0.9335	0.9251	0.9448	0.9446	0.9484	0.9322	0.9291	0.9392	0.9487	0.9443	0.9463	0.9366	0.9313	0.9727	0.96	NA	0.9353	0.9623	0.8074	0.8143	0.8044	0.8079	0.8092	0.8089	0.8077	0.8083	0.8058	0.8058	0.8059	0.8059	0.8059	0.806	0.8051	0.8063	0.8061	0.8058	0.8057	0.8058	0.8057	0.8058	0.8058	0.8052	0.8053	0.8057	0.8057
S_kudriavzevii_IFO1803	0.8379	0.8281	0.9409	0.9261	0.928	0.9254	0.9384	0.9371	0.9416	0.9271	0.9253	0.9332	0.9395	0.9368	0.939	0.9306	0.9285	0.9572	0.9434	0.9353	NA	0.9549	0.8285	0.8369	0.8254	0.8289	0.8305	0.8301	0.8281	0.8285	0.8265	0.8269	0.8272	0.8271	0.827	0.8271	0.8267	0.8274	0.8269	0.8265	0.8271	0.8267	0.8266	0.8266	0.8273	0.8266	0.8263	0.8268	0.8267
S_kudriavzevii_ZP591	0.8257	0.8179	0.9794	0.9618	0.9636	0.957	0.9754	0.9764	0.9792	0.963	0.9606	0.9687	0.977	0.9739	0.9775	0.9671	0.9613	0.9865	0.9717	0.9623	0.9549	NA	0.8167	0.8244	0.8187	0.8177	0.8189	0.8186	0.8176	0.8179	0.8158	0.8158	0.8159	0.8158	0.8158	0.8159	0.8157	0.8164	0.8161	0.8157	0.8156	0.8157	0.8156	0.8158	0.8158	0.815	0.8156	0.8158	0.8156
S_mikatae_IFO-1815	0.8141	0.8066	0.8123	0.8113	0.8139	0.8167	0.8103	0.813	0.8155	0.8109	0.8061	0.8152	0.8156	0.8119	0.8132	0.8091	0.8139	0.8188	0.8121	0.8074	0.8285	0.8167	NA	0.8445	0.8194	0.8258	0.8327	0.8317	0.8056	0.8066	0.8333	0.8334	0.8335	0.8333	0.8334	0.8335	0.8332	0.8335	0.8337	0.8331	0.8332	0.8332	0.8329	0.8333	0.8332	0.8325	0.8331	0.8334	0.8332
S_paradoxus_NRRL_Y-17217	0.8207	0.8141	0.8194	0.818	0.8225	0.814	0.8171	0.8202	0.8228	0.8183	0.8136	0.8227	0.8223	0.8186	0.8201	0.8163	0.8288	0.8277	0.8193	0.8143	0.8369	0.8244	0.8445	NA	0.8516	0.8661	0.8844	0.8825	0.8117	0.8142	0.8856	0.8856	0.886	0.8855	0.8861	0.886	0.8853	0.8856	0.8853	0.8854	0.8851	0.8852	0.8851	0.8855	0.8852	0.8845	0.8842	0.8852	0.8849
S_pastorianus	0.8159	0.866	0.8143	0.8076	0.8102	0.8105	0.8081	0.8112	0.813	0.8073	0.8046	0.8117	0.8143	0.8092	0.8105	0.8071	0.8101	0.8164	0.81	0.8044	0.8254	0.8187	0.8194	0.8516	NA	0.9751	0.9993	0.9979	0.8665	0.8661	0.9129	0.9128	0.9129	0.9129	0.913	0.9129	0.9919	0.9135	0.9131	0.9127	0.9124	0.9124	0.9129	0.9122	0.9121	0.9128	0.9123	0.9123	0.9112
S_pastorianus_CBS1513	0.8203	0.9121	0.8131	0.8125	0.815	0.8151	0.8118	0.8108	0.8165	0.8117	0.8075	0.8116	0.8184	0.8126	0.8139	0.8111	0.817	0.82	0.813	0.8079	0.8289	0.8177	0.8258	0.8661	0.9751	NA	0.9959	0.994	0.9148	0.9121	0.9488	0.9481	0.8781	0.9477	0.9474	0.9488	0.9484	0.9492	0.9481	0.9477	0.9473	0.9474	0.9485	0.947	0.9473	0.8699	0.9483	0.9472	0.9449
S_pastorianus_CCY48-91	0.8208	0.9103	0.8144	0.8135	0.8173	0.8164	0.813	0.8111	0.818	0.8128	0.8091	0.8172	0.8196	0.8139	0.8153	0.8123	0.8178	0.8212	0.8141	0.8092	0.8305	0.8189	0.8327	0.8844	0.9993	0.9959	NA	0.998	0.912	0.9102	0.9941	0.994	0.9135	0.994	0.9939	0.9935	0.9939	0.9941	0.9932	0.9936	0.9933	0.9932	0.9926	0.993	0.9927	0.9132	0.9916	0.9931	0.991
S_pastorianus_Weihenstephan_3470	0.821	0.911	0.8139	0.8129	0.8166	0.8162	0.8126	0.8109	0.8176	0.8128	0.8086	0.8172	0.8191	0.8134	0.8149	0.8119	0.8169	0.8209	0.8137	0.8089	0.8301	0.8186	0.8317	0.8825	0.9979	0.994	0.998	NA	0.9128	0.9107	0.9909	0.9911	0.9904	0.9911	0.9908	0.9905	0.9908	0.9912	0.9902	0.9906	0.9902	0.9899	0.9895	0.9899	0.9898	0.9899	0.9887	0.9901	0.9877
S_uvarum	0.8218	0.9968	0.8128	0.8102	0.8151	0.8156	0.811	0.8133	0.8166	0.8095	0.8079	0.8143	0.8175	0.8124	0.8143	0.8095	0.8132	0.8188	0.8127	0.8077	0.8281	0.8176	0.8056	0.8117	0.8665	0.9148	0.912	0.9128	NA	0.9967	0.8052	0.8053	0.8052	0.8052	0.8053	0.8052	0.8052	0.8059	0.8055	0.8052	0.8052	0.8052	0.8047	0.8052	0.8054	0.8043	0.8048	0.8054	0.8052
S_uvarum_MCYC-623	0.823	0.9995	0.8132	0.8124	0.8162	0.8163	0.8118	0.8147	0.8165	0.8123	0.8071	0.8168	0.818	0.8124	0.8143	0.8107	0.8174	0.8199	0.8133	0.8083	0.8285	0.8179	0.8066	0.8142	0.8661	0.9121	0.9102	0.9107	0.9967	NA	0.8057	0.8065	0.8066	0.8065	0.8066	0.8067	0.8061	0.8068	0.8068	0.8061	0.806	0.8062	0.8067	0.8061	0.8063	0.8058	0.8064	0.8062	0.8062
Sb17	0.8133	0.8057	0.8112	0.8094	0.8114	0.812	0.8094	0.8108	0.8149	0.8071	0.8053	0.8133	0.8149	0.8108	0.8121	0.8072	0.8127	0.8172	0.8108	0.8058	0.8265	0.8158	0.8333	0.8856	0.9129	0.9488	0.9941	0.9909	0.8052	0.8057	NA	0.9996	0.9996	0.9996	0.9996	0.9996	0.9995	0.9984	0.9979	0.9979	0.9953	0.9953	0.9958	0.9952	0.9952	0.9969	0.9943	0.9953	0.9918
Sb_ATCC_MYA-796	0.8132	0.8065	0.8113	0.8095	0.8113	0.8098	0.8094	0.8118	0.8148	0.8085	0.8045	0.8137	0.8154	0.811	0.812	0.8082	0.8133	0.8175	0.8108	0.8058	0.8269	0.8158	0.8334	0.8856	0.9128	0.9481	0.994	0.9911	0.8053	0.8065	0.9996	NA	0.9999	0.9998	0.9998	0.9999	0.9996	0.9986	0.9982	0.9982	0.9956	0.9956	0.9962	0.9954	0.9954	0.9972	0.9945	0.9955	0.9922
Sb_biocodex	0.8137	0.8065	0.8113	0.8097	0.8141	0.8122	0.8099	0.8114	0.815	0.8098	0.8055	0.8148	0.8164	0.811	0.812	0.8087	0.8164	0.8182	0.8108	0.8059	0.8272	0.8159	0.8335	0.886	0.9129	0.8781	0.9135	0.9904	0.8052	0.8066	0.9996	0.9999	NA	0.9998	0.9998	0.9997	0.9998	0.9986	0.998	0.9981	0.9957	0.9956	0.996	0.9953	0.9953	0.9974	0.9944	0.9955	0.992
Sb_edrl	0.8133	0.8062	0.8113	0.8095	0.8139	0.8133	0.81	0.8129	0.815	0.8091	0.8053	0.8139	0.8165	0.811	0.8121	0.8086	0.8144	0.818	0.8109	0.8059	0.8271	0.8158	0.8333	0.8855	0.9129	0.9477	0.994	0.9911	0.8052	0.8065	0.9996	0.9998	0.9998	NA	0.9996	0.9996	0.9996	0.9986	0.998	0.9982	0.9956	0.9956	0.996	0.9953	0.9953	0.997	0.9944	0.9955	0.992
Sb_kirkman	0.8133	0.8065	0.8113	0.81	0.814	0.8123	0.8092	0.8122	0.8149	0.8089	0.8055	0.8133	0.8149	0.811	0.812	0.8084	0.8164	0.8179	0.8109	0.8059	0.827	0.8158	0.8334	0.8861	0.913	0.9474	0.9939	0.9908	0.8053	0.8066	0.9996	0.9998	0.9998	0.9996	NA	0.9993	0.9999	0.9986	0.998	0.9981	0.9954	0.9954	0.996	0.9953	0.9952	0.9969	0.9944	0.9954	0.992
Sb_unique28	0.8133	0.8068	0.8113	0.8103	0.8141	0.8068	0.8097	0.8117	0.815	0.8101	0.8056	0.8142	0.8151	0.811	0.8121	0.8086	0.8172	0.8186	0.8109	0.806	0.8271	0.8159	0.8335	0.886	0.9129	0.9488	0.9935	0.9905	0.8052	0.8067	0.9996	0.9999	0.9997	0.9996	0.9993	NA	0.9998	0.9986	0.9981	0.9982	0.9951	0.9951	0.9955	0.9953	0.9953	0.9961	0.9944	0.9955	0.992
Sb_unisankyo	0.8131	0.8061	0.8113	0.8097	0.8131	0.8129	0.8097	0.8111	0.8137	0.8085	0.8066	0.8141	0.8155	0.8108	0.8112	0.8085	0.8147	0.8173	0.8103	0.8051	0.8267	0.8157	0.8332	0.8853	0.9919	0.9484	0.9939	0.9908	0.8052	0.8061	0.9995	0.9996	0.9998	0.9996	0.9999	0.9998	NA	0.9985	0.9986	0.9981	0.9954	0.9955	0.9961	0.9952	0.995	0.9968	0.9942	0.9953	0.992
Sc_AWRI1631_AWRI_2008_ABSV01000000	0.8137	0.8067	0.8116	0.8104	0.8126	0.8132	0.8094	0.8123	0.8154	0.8088	0.806	0.8144	0.8155	0.8108	0.8119	0.8076	0.8155	0.8179	0.8114	0.8063	0.8274	0.8164	0.8335	0.8856	0.9135	0.9492	0.9941	0.9912	0.8059	0.8068	0.9984	0.9986	0.9986	0.9986	0.9986	0.9986	0.9985	NA	0.9986	0.9984	0.9957	0.9957	0.996	0.9954	0.9953	0.997	0.9945	0.9955	0.9923
Sc_AWRI796_AWRI_2010_ADVS01000000	0.8136	0.8068	0.8116	0.8097	0.8106	0.8149	0.8097	0.8116	0.8151	0.8086	0.8069	0.815	0.8155	0.8113	0.8123	0.8084	0.8182	0.8181	0.811	0.8061	0.8269	0.8161	0.8337	0.8853	0.9131	0.9481	0.9932	0.9902	0.8055	0.8068	0.9979	0.9982	0.998	0.998	0.998	0.9981	0.9986	0.9986	NA	0.9981	0.9948	0.9949	0.9953	0.9947	0.9944	0.9961	0.9937	0.9953	0.9914
Sc_BC187_Stanford_2014_JRII00000000	0.813	0.8062	0.8111	0.8118	0.8126	0.8151	0.809	0.8109	0.8146	0.809	0.8046	0.8139	0.8145	0.8109	0.8119	0.8076	0.8099	0.817	0.8104	0.8058	0.8265	0.8157	0.8331	0.8854	0.9127	0.9477	0.9936	0.9906	0.8052	0.8061	0.9979	0.9982	0.9981	0.9982	0.9981	0.9982	0.9981	0.9984	0.9981	NA	0.9952	0.9953	0.9955	0.9949	0.9948	0.9962	0.9941	0.9954	0.9921
Sc_BY4741_Stanford_2014_JRIS00000000	0.8131	0.8057	0.8112	0.8092	0.8133	0.8136	0.8097	0.8122	0.8147	0.809	0.8052	0.8135	0.8147	0.8108	0.812	0.8082	0.8143	0.8175	0.8107	0.8057	0.8271	0.8156	0.8332	0.8851	0.9124	0.9473	0.9933	0.9902	0.8052	0.806	0.9953	0.9956	0.9957	0.9956	0.9954	0.9951	0.9954	0.9957	0.9948	0.9952	NA	0.9997	0.9942	0.9976	0.9977	0.994	0.9956	0.9975	0.9927
Sc_BY4742_Stanford_2014_JRIR00000000	0.8131	0.8062	0.8113	0.8092	0.8134	0.8136	0.8098	0.8118	0.8147	0.8089	0.8052	0.8144	0.8155	0.8109	0.812	0.8076	0.8144	0.8174	0.8108	0.8058	0.8267	0.8157	0.8332	0.8852	0.9124	0.9474	0.9932	0.9899	0.8052	0.8062	0.9953	0.9956	0.9956	0.9956	0.9954	0.9951	0.9955	0.9957	0.9949	0.9953	0.9997	NA	0.9942	0.9977	0.9978	0.9939	0.9956	0.9974	0.9927
Sc_CBS7960_WashU_2011_AEWL01000000	0.8129	0.8066	0.8113	0.8107	0.8136	0.8126	0.809	0.8116	0.8146	0.81	0.8058	0.8135	0.8146	0.8105	0.8121	0.8078	0.819	0.818	0.8106	0.8057	0.8266	0.8156	0.8329	0.8851	0.9129	0.9485	0.9926	0.9895	0.8047	0.8067	0.9958	0.9962	0.996	0.996	0.996	0.9955	0.9961	0.996	0.9953	0.9955	0.9942	0.9942	NA	0.9939	0.9939	0.9947	0.9951	0.9941	0.9913
Sc_CEN.PK113-7D_Delft_2012_AEHG00000000	0.8136	0.8061	0.8114	0.8086	0.8122	0.8111	0.8094	0.8114	0.8147	0.8079	0.8054	0.8124	0.8155	0.811	0.812	0.8077	0.8116	0.8173	0.8108	0.8058	0.8266	0.8158	0.8333	0.8855	0.9122	0.947	0.993	0.9899	0.8052	0.8061	0.9952	0.9954	0.9953	0.9953	0.9953	0.9953	0.9952	0.9954	0.9947	0.9949	0.9976	0.9977	0.9939	NA	0.9996	0.9937	0.9945	0.9967	0.9932
Sc_CEN.PK2-1Ca_Stanford_2014_JRIV01000000	0.8131	0.8063	0.8114	0.811	0.8129	0.8138	0.8096	0.8122	0.8147	0.8092	0.8061	0.8143	0.8154	0.8109	0.8121	0.808	0.8117	0.8177	0.8108	0.8058	0.8273	0.8158	0.8332	0.8852	0.9121	0.9473	0.9927	0.9898	0.8054	0.8063	0.9952	0.9954	0.9953	0.9953	0.9952	0.9953	0.995	0.9953	0.9944	0.9948	0.9977	0.9978	0.9939	0.9996	NA	0.9938	0.9943	0.9966	0.9933
Sc_CLIB215_WashU_2010_AEWP01000000	0.8124	0.8057	0.8105	0.8083	0.8134	0.812	0.8091	0.8108	0.814	0.8094	0.8055	0.8143	0.8158	0.8105	0.8111	0.8076	0.8162	0.8174	0.81	0.8052	0.8266	0.815	0.8325	0.8845	0.9128	0.8699	0.9132	0.9899	0.8043	0.8058	0.9969	0.9972	0.9974	0.997	0.9969	0.9961	0.9968	0.997	0.9961	0.9962	0.994	0.9939	0.9947	0.9937	0.9938	NA	0.9933	0.9939	0.9904
Sc_CLIB324_WashU_2011_AEWM01000000	0.8132	0.8064	0.8112	0.808	0.8103	0.814	0.8091	0.8116	0.8142	0.8091	0.8047	0.8144	0.8139	0.8105	0.8118	0.8074	0.8139	0.8172	0.8102	0.8053	0.8263	0.8156	0.8331	0.8842	0.9123	0.9483	0.9916	0.9887	0.8048	0.8064	0.9943	0.9945	0.9944	0.9944	0.9944	0.9944	0.9942	0.9945	0.9937	0.9941	0.9956	0.9956	0.9951	0.9945	0.9943	0.9933	NA	0.9945	0.9908
Sc_D273-10B_Stanford_2014_JRIY00000000	0.8132	0.8062	0.8114	0.8089	0.8118	0.8156	0.8097	0.8121	0.815	0.8086	0.8057	0.8154	0.8146	0.8109	0.8119	0.8084	0.8105	0.8175	0.8108	0.8057	0.8268	0.8158	0.8334	0.8852	0.9123	0.9472	0.9931	0.9901	0.8054	0.8062	0.9953	0.9955	0.9955	0.9955	0.9954	0.9955	0.9953	0.9955	0.9953	0.9954	0.9975	0.9974	0.9941	0.9967	0.9966	0.9939	0.9945	NA	0.9927
Sc_DBVPG6044_Stanford_2014_JRIG00000000	0.8131	0.8063	0.8112	0.8108	0.8115	0.8173	0.8094	0.8111	0.8147	0.8092	0.8051	0.814	0.815	0.8108	0.812	0.8073	0.8115	0.8175	0.8107	0.8057	0.8267	0.8156	0.8332	0.8849	0.9112	0.9449	0.991	0.9877	0.8052	0.8062	0.9918	0.9922	0.992	0.992	0.992	0.992	0.992	0.9923	0.9914	0.9921	0.9927	0.9927	0.9913	0.9932	0.9933	0.9904	0.9908	0.9927	NA
Sc_EC1118_Genoscope_2009_PRJEA37863	0.8132	0.8065	0.8113	0.8098	0.8111	0.8134	0.8093	0.812	0.8149	0.8088	0.8048	0.8135	0.8146	0.811	0.8121	0.8076	0.8149	0.8179	0.8103	0.8059	0.8266	0.8158	0.8341	0.8852	0.9128	0.9477	0.9935	0.9903	0.8051	0.8064	0.9976	0.9978	0.9978	0.9978	0.9978	0.9978	0.9981	0.9981	0.9978	0.9976	0.9952	0.9951	0.9953	0.9949	0.9947	0.996	0.9937	0.9953	0.9919
Sc_EC9-8_ASinica_2011_AGSJ01000000	0.8133	0.806	0.8115	0.8088	0.811	0.8112	0.809	0.8117	0.8149	0.8093	0.8052	0.8141	0.815	0.8111	0.8123	0.8074	0.8142	0.8171	0.8106	0.8055	0.8269	0.8158	0.8332	0.8853	0.9123	0.947	0.9927	0.9896	0.8053	0.806	0.9943	0.9945	0.9944	0.9945	0.9944	0.9945	0.9942	0.9945	0.9935	0.994	0.9946	0.9946	0.9932	0.9942	0.9942	0.9927	0.9923	0.9945	0.9928
Sc_FL100_Stanford_2014_JRIT00000000	0.8131	0.8058	0.8113	0.8092	0.8137	0.8124	0.8098	0.8121	0.8147	0.8089	0.8052	0.8144	0.8163	0.8109	0.812	0.8082	0.8141	0.8175	0.8108	0.8057	0.827	0.8157	0.8331	0.8852	0.9122	0.8959	0.9126	0.99	0.8052	0.8061	0.9951	0.9955	0.9955	0.9953	0.9952	0.995	0.9952	0.9954	0.9945	0.995	0.998	0.998	0.9941	0.9971	0.9971	0.9941	0.9948	0.9975	0.9927
Sc_FY1679_Stanford_2014_JRIN00000000	0.8131	0.8057	0.8113	0.8092	0.8135	0.8125	0.8097	0.8121	0.8147	0.8089	0.8052	0.813	0.8162	0.8109	0.8119	0.8083	0.8145	0.8175	0.8108	0.8057	0.827	0.8156	0.8332	0.8852	0.9123	0.9472	0.9931	0.99	0.8052	0.806	0.9955	0.9957	0.9958	0.9957	0.9956	0.9954	0.9956	0.9958	0.9951	0.9954	0.9998	0.9997	0.9944	0.9977	0.9977	0.9941	0.9959	0.9975	0.9928
Sc_FostersB_AWRI_2010_AEHH01000000	0.8125	0.8055	0.8107	0.8088	0.8119	0.8131	0.8086	0.8108	0.8135	0.8066	0.805	0.8135	0.8145	0.8098	0.8112	0.8073	0.8101	0.8173	0.81	0.8045	0.8263	0.815	0.8331	0.8841	0.991	0.9476	0.993	0.99	0.8043	0.8054	0.9936	0.994	0.9937	0.9937	0.9937	0.9937	0.9937	0.9939	0.9936	0.9937	0.9929	0.993	0.9922	0.9929	0.9927	0.9923	0.991	0.9929	0.9907
Sc_FostersO_AWRI_2010_AEEZ01000000	0.813	0.8059	0.8107	0.8096	0.8127	0.8148	0.8091	0.811	0.8142	0.8074	0.8057	0.8151	0.815	0.8105	0.8115	0.8081	0.8185	0.8175	0.8102	0.8053	0.8264	0.8151	0.8329	0.8845	0.9126	0.9477	0.993	0.9899	0.8044	0.8058	0.9938	0.994	0.9939	0.9938	0.9938	0.9939	0.9941	0.9943	0.9934	0.9938	0.9931	0.9931	0.9923	0.9928	0.9931	0.9923	0.9915	0.9934	0.9908
Sc_JAY291_Duke_2009_ACFL01000000	0.8129	0.8059	0.8111	0.809	0.814	0.8116	0.8094	0.8124	0.8146	0.8071	0.8048	0.8132	0.8148	0.8108	0.812	0.8068	0.8132	0.8172	0.8103	0.8057	0.8266	0.8156	0.8331	0.8853	0.9123	0.9474	0.9933	0.9901	0.8052	0.8059	0.9968	0.9969	0.997	0.997	0.9969	0.9971	0.9969	0.9969	0.9969	0.9967	0.995	0.9951	0.9963	0.9947	0.9946	0.9951	0.9942	0.9949	0.9923
Sc_JK9-3d_Stanford_2014_JRIZ00000000	0.8133	0.8063	0.8108	0.8112	0.8132	0.8174	0.8095	0.8127	0.8136	0.8081	0.8056	0.8137	0.8148	0.8105	0.8121	0.8082	0.8123	0.8176	0.8111	0.8047	0.8269	0.8156	0.8333	0.8853	0.9912	0.9471	0.9932	0.9902	0.8053	0.8063	0.9955	0.9957	0.9957	0.9957	0.9956	0.9957	0.9956	0.9956	0.9955	0.9956	0.9987	0.9987	0.9942	0.9974	0.9973	0.9941	0.995	0.9976	0.9927
Sc_K11_Stanford_2014_JRIJ00000000	0.8132	0.8064	0.811	0.8119	0.8139	0.816	0.8095	0.8119	0.8144	0.8078	0.8041	0.8142	0.8152	0.8103	0.8117	0.808	0.8109	0.8175	0.8106	0.805	0.8269	0.8156	0.8334	0.8854	0.9903	0.9465	0.9923	0.9895	0.8052	0.8063	0.992	0.9922	0.9922	0.9922	0.9922	0.9922	0.9922	0.9921	0.9921	0.9925	0.9939	0.9939	0.9917	0.994	0.9939	0.9907	0.9913	0.9939	0.9938
Sc_Kyokai7_NRIB_2011_BABQ01000000	0.8138	0.8066	0.8116	0.8097	0.8125	0.813	0.8098	0.8116	0.8152	0.8092	0.8058	0.8136	0.815	0.8111	0.8121	0.8082	0.8137	0.8179	0.811	0.8058	0.8268	0.816	0.8337	0.8859	0.9121	0.946	0.9914	0.988	0.8054	0.8066	0.9921	0.9923	0.9907	0.9908	0.9905	0.9905	0.9919	0.9923	0.9915	0.9921	0.9934	0.9935	0.9909	0.9934	0.994	0.9898	0.9914	0.9939	0.9936
Sc_L1528_Stanford_2014_JRIK00000000	0.8131	0.8062	0.8112	0.8102	0.8143	0.8153	0.8094	0.8113	0.8148	0.8074	0.8065	0.814	0.815	0.8109	0.8121	0.8079	0.8135	0.8173	0.8108	0.8058	0.8268	0.8157	0.8332	0.8852	0.9129	0.9471	0.9941	0.9909	0.805	0.8062	0.9986	0.9989	0.9988	0.9988	0.9988	0.9988	0.9987	0.9987	0.9981	0.9983	0.9957	0.9956	0.9962	0.9952	0.9954	0.997	0.9944	0.9955	0.9921
Sc_LalvinQA23_AWRI_2011_ADVV01000000	0.8126	0.8059	0.8109	0.8116	0.8107	0.8115	0.8088	0.8119	0.8137	0.8094	0.8052	0.8142	0.8151	0.8105	0.8111	0.8078	0.8162	0.8176	0.8103	0.8049	0.8264	0.8149	0.8331	0.8846	0.9902	0.9477	0.9921	0.9892	0.8044	0.8059	0.9966	0.9968	0.9967	0.9966	0.9967	0.9967	0.9967	0.9964	0.9966	0.9964	0.994	0.994	0.9941	0.9937	0.9935	0.9947	0.9927	0.9938	0.9909
Sc_P283	0.8131	0.806	0.8111	0.8094	0.814	0.8123	0.809	0.8115	0.8147	0.8095	0.8056	0.8132	0.8145	0.8108	0.812	0.8073	0.816	0.8173	0.8107	0.8059	0.8264	0.8156	0.8332	0.8857	0.9124	0.9477	0.9936	0.9907	0.805	0.8061	0.9981	0.9983	0.9983	0.9983	0.9977	0.997	0.9981	0.9981	0.9974	0.9975	0.995	0.9951	0.9954	0.9948	0.9948	0.9965	0.994	0.995	0.9916
Sc_P301	0.8129	0.8058	0.8106	0.8104	0.8118	0.8138	0.8087	0.8116	0.8133	0.8084	0.8051	0.8128	0.8146	0.8102	0.8111	0.8079	0.8141	0.8168	0.8107	0.8046	0.8264	0.8151	0.8327	0.8847	0.9909	0.9467	0.9931	0.9899	0.8047	0.8057	0.9975	0.9977	0.9977	0.9977	0.9978	0.9977	0.9977	0.9975	0.9975	0.9972	0.9946	0.9946	0.995	0.9943	0.9941	0.9958	0.9935	0.9944	0.9911
Sc_PW5_WashU_2011_AFDC01000000	0.8133	0.806	0.8114	0.8094	0.8142	0.8092	0.8089	0.8119	0.8146	0.8084	0.8053	0.8143	0.8153	0.8109	0.8121	0.8085	0.8146	0.817	0.8108	0.8058	0.8268	0.8158	0.8331	0.885	0.9113	0.9453	0.9912	0.9882	0.8054	0.806	0.992	0.9922	0.9922	0.9922	0.9922	0.9922	0.9921	0.9922	0.9914	0.9922	0.9929	0.9929	0.9915	0.9934	0.9933	0.9906	0.9909	0.9928	0.9977
Sc_R008	0.8132	0.8065	0.8113	0.8105	0.8126	0.8123	0.8092	0.812	0.8149	0.8085	0.8053	0.8134	0.8152	0.811	0.8121	0.8071	0.8131	0.8174	0.8109	0.806	0.8265	0.8159	0.8333	0.8856	0.9127	0.9492	0.9935	0.9904	0.8051	0.8063	0.998	0.9984	0.9981	0.9983	0.9989	0.9982	0.9982	0.9984	0.9976	0.9975	0.995	0.9949	0.9954	0.9948	0.9949	0.9964	0.9938	0.995	0.9915
Sc_R103	0.8131	0.8068	0.8111	0.8095	0.8137	0.8108	0.809	0.8117	0.8145	0.8094	0.8051	0.8134	0.8146	0.8108	0.8119	0.8075	0.8157	0.8171	0.8107	0.8059	0.8264	0.8156	0.8333	0.8858	0.9126	0.9484	0.9936	0.9907	0.8051	0.8059	0.998	0.9982	0.9979	0.9981	0.9979	0.9972	0.998	0.9981	0.9974	0.9974	0.995	0.9951	0.9955	0.9951	0.9949	0.9962	0.9939	0.9951	0.9917
Sc_RM11-1A_Stanford_2014_JRIP00000000	0.8129	0.8061	0.8112	0.8093	0.8138	0.8127	0.8093	0.812	0.8148	0.8091	0.8052	0.8147	0.8153	0.8108	0.812	0.8067	0.8147	0.8175	0.8107	0.8057	0.8268	0.8156	0.8331	0.8851	0.9128	0.9484	0.9942	0.991	0.8052	0.8061	0.9985	0.9988	0.9988	0.9987	0.9986	0.9986	0.9986	0.9987	0.9982	0.9984	0.9957	0.9956	0.9962	0.9955	0.9954	0.997	0.9948	0.9956	0.9922
Sc_RedStar_Stanford_2014_JRIL00000000	0.8134	0.806	0.8113	0.8091	0.8134	0.8138	0.8099	0.8107	0.8148	0.8089	0.8054	0.8137	0.8148	0.8108	0.812	0.8085	0.8146	0.8174	0.8108	0.8058	0.8267	0.8157	0.8331	0.8854	0.9124	0.9474	0.9934	0.9905	0.8053	0.8059	0.9959	0.9961	0.996	0.9959	0.996	0.9958	0.996	0.9962	0.9955	0.9957	0.9948	0.995	0.9944	0.9949	0.995	0.9944	0.9934	0.9952	0.9924
Sc_S288c	0.8134	0.8065	0.8115	0.8095	0.8139	0.8177	0.8099	0.8123	0.815	0.8095	0.8056	0.816	0.8152	0.8111	0.8122	0.8094	0.8164	0.8186	0.8109	0.806	0.8268	0.8159	0.8335	0.8859	0.9125	0.9473	0.9919	0.9884	0.8052	0.8065	0.9956	0.9958	0.9941	0.9938	0.9956	0.9949	0.9956	0.9958	0.995	0.9953	0.9988	0.9992	0.9943	0.9979	0.9977	0.9925	0.9959	0.9975	0.9928
Sc_SEY6210_Stanford_2014_JRIW00000000	0.813	0.8061	0.8106	0.8086	0.814	0.8106	0.8094	0.8119	0.8143	0.8076	0.8047	0.8138	0.8146	0.8101	0.8116	0.8069	0.8144	0.8172	0.8106	0.805	0.8266	0.8153	0.8336	0.8855	0.9908	0.9456	0.9931	0.9901	0.805	0.8061	0.9956	0.9958	0.9958	0.9958	0.9958	0.9958	0.9958	0.9957	0.9956	0.9957	0.9992	0.9992	0.9943	0.9974	0.9974	0.9941	0.9952	0.9972	0.9928
Sc_SK1_Stanford_2014_JRIH00000000	0.813	0.806	0.8112	0.8094	0.8136	0.8129	0.8091	0.8118	0.8147	0.8086	0.8049	0.8136	0.8148	0.8106	0.8118	0.8069	0.8145	0.8172	0.8106	0.8055	0.8266	0.8155	0.8331	0.8849	0.9116	0.9458	0.9919	0.9885	0.8052	0.8059	0.9929	0.9932	0.9931	0.9931	0.9929	0.9928	0.993	0.9931	0.9925	0.993	0.9942	0.9942	0.9922	0.9944	0.9945	0.9915	0.9919	0.9938	0.997
Sc_S_kudriavzevii_VIN7	0.8288	0.821	0.9805	0.9634	0.9659	0.9591	0.9759	0.9046	0.9803	0.9651	0.9621	0.9709	0.9785	0.9744	0.9778	0.9677	0.9667	0.9874	0.973	0.964	0.9559	0.994	0.8336	0.8853	0.9159	0.8832	0.9146	0.9122	0.8202	0.821	0.9976	0.9979	0.9177	0.9977	0.9974	0.997	0.9974	0.9978	0.9969	0.9971	0.9948	0.9949	0.995	0.9947	0.9945	0.9169	0.9936	0.9948	0.9914
Sc_Sigma1278b-10560-6B_Stanford_2014_JRIQ00000000	0.8128	0.806	0.8113	0.8104	0.8128	0.8145	0.8089	0.8122	0.8148	0.8074	0.8047	0.8142	0.8149	0.8108	0.8119	0.8078	0.8109	0.8172	0.8105	0.8056	0.8268	0.8156	0.8331	0.8852	0.9122	0.9469	0.9932	0.9899	0.8051	0.8061	0.9956	0.9958	0.9957	0.9958	0.9957	0.9958	0.9956	0.9956	0.995	0.9953	0.9969	0.9969	0.9942	0.9965	0.9964	0.9941	0.9942	0.997	0.9928
Sc_T7_WashU_2011_AFDE01000000	0.8136	0.8065	0.8118	0.8097	0.8141	0.8146	0.8097	0.8122	0.8154	0.8089	0.8058	0.8141	0.8149	0.8105	0.8125	0.8084	0.8151	0.8177	0.8105	0.8062	0.8271	0.8161	0.8338	0.885	0.9122	0.9461	0.9915	0.9885	0.8051	0.8064	0.9924	0.9927	0.9923	0.9924	0.9923	0.9923	0.9926	0.9931	0.9924	0.9928	0.9935	0.9935	0.9916	0.9936	0.9935	0.9908	0.991	0.9934	0.9941
Sc_UC5_WashU_2011_AFDD01000000	0.813	0.8057	0.8115	0.8101	0.8122	0.8104	0.8086	0.8115	0.815	0.8072	0.8039	0.8134	0.8144	0.81	0.811	0.8067	0.8135	0.8168	0.8104	0.8044	0.8265	0.8158	0.833	0.8853	0.9121	0.9466	0.9925	0.9894	0.805	0.8056	0.9922	0.9924	0.9923	0.9923	0.9923	0.9923	0.9922	0.9924	0.9923	0.9927	0.994	0.994	0.9918	0.9942	0.994	0.9907	0.9914	0.9939	0.9938
Sc_UFMG_A-905_JACO02	0.8133	0.806	0.8114	0.8093	0.814	0.8115	0.81	0.8113	0.8151	0.8091	0.8052	0.814	0.8151	0.811	0.8121	0.8086	0.8144	0.8177	0.8109	0.8058	0.8267	0.8159	0.8334	0.8857	0.9129	0.948	0.9941	0.9913	0.8052	0.806	0.9995	0.9999	0.9999	0.9999	0.9997	0.9994	0.9997	0.9986	0.9982	0.9982	0.9956	0.9957	0.9963	0.9954	0.9954	0.9971	0.9947	0.9956	0.9921
Sc_UWOPS05-217-3_Stanford_2014_JRIM00000000	0.8129	0.8059	0.8109	0.8112	0.8106	0.8109	0.809	0.8114	0.813	0.8062	0.8037	0.8126	0.8149	0.8098	0.8115	0.8074	0.8141	0.8171	0.8104	0.8049	0.8263	0.8154	0.8331	0.885	0.9884	0.9451	0.9903	0.9873	0.8048	0.8059	0.9912	0.9914	0.9913	0.9914	0.9913	0.9913	0.9913	0.9913	0.9912	0.9916	0.9922	0.9921	0.9904	0.9921	0.9921	0.9897	0.9895	0.992	0.9923
Sc_VL3_AWRI_2011_AEJS01000000	0.8132	0.8062	0.8112	0.8093	0.8141	0.8108	0.8098	0.8122	0.8148	0.8098	0.8055	0.8141	0.815	0.811	0.8121	0.8086	0.8166	0.8181	0.8108	0.8058	0.8263	0.8158	0.8333	0.8858	0.9129	0.9477	0.9931	0.9901	0.805	0.8062	0.9981	0.9984	0.9978	0.9978	0.9981	0.9976	0.9982	0.9982	0.9974	0.9976	0.9948	0.9951	0.9956	0.9949	0.9948	0.996	0.9939	0.9951	0.9916
Sc_Vin13_AWRI_2010_ADXC01000000	0.8129	0.8061	0.8111	0.8104	0.8144	0.8137	0.8094	0.811	0.8146	0.8077	0.8058	0.8148	0.8145	0.8106	0.8119	0.8081	0.8133	0.8178	0.8108	0.8057	0.8264	0.8155	0.8332	0.8848	0.9126	0.9483	0.9927	0.9898	0.8047	0.8061	0.9972	0.9974	0.9974	0.9973	0.9973	0.9974	0.9976	0.9976	0.9972	0.9969	0.9944	0.9944	0.9947	0.9941	0.9939	0.9953	0.9929	0.9942	0.9911
Sc_W303_Stanford_2014_JRIU00000000	0.8131	0.806	0.8114	0.8091	0.8134	0.8142	0.8098	0.8121	0.8146	0.8089	0.8052	0.8144	0.8151	0.8109	0.8119	0.8083	0.8145	0.8175	0.8108	0.8057	0.8268	0.8157	0.8331	0.8852	0.9123	0.9473	0.9933	0.9902	0.8052	0.806	0.9954	0.9956	0.9956	0.9956	0.9954	0.9952	0.9954	0.9957	0.9948	0.9952	0.9989	0.9988	0.9942	0.9975	0.9976	0.9941	0.9953	0.9974	0.9928
Sc_X2180-1A_Stanford_2014_JRIX00000000	0.8131	0.8058	0.8113	0.8091	0.8134	0.8134	0.8098	0.8117	0.8147	0.809	0.8053	0.8127	0.815	0.8109	0.812	0.8083	0.8143	0.8175	0.8108	0.8058	0.8269	0.8157	0.8332	0.8851	0.9123	0.9472	0.9933	0.9904	0.8052	0.8063	0.9954	0.9957	0.9957	0.9956	0.9954	0.9952	0.9955	0.9957	0.995	0.9953	0.9997	0.9998	0.9944	0.9977	0.9977	0.994	0.9958	0.9975	0.9927
Sc_Y55_Stanford_2014_JRIF00000000	0.8131	0.8065	0.8112	0.8097	0.8139	0.8145	0.8097	0.8125	0.8148	0.8085	0.8049	0.815	0.8155	0.8109	0.8119	0.8083	0.8143	0.8175	0.8107	0.8056	0.8267	0.8156	0.833	0.8849	0.9118	0.9469	0.9922	0.9892	0.8051	0.8065	0.9943	0.9945	0.9945	0.9945	0.9943	0.994	0.9943	0.9946	0.9937	0.9943	0.9939	0.9938	0.9931	0.9943	0.9943	0.9928	0.9921	0.9938	0.9968
Sc_YJM1078	0.8134	0.8108	0.8115	0.8099	0.814	0.7947	0.8091	0.8117	0.8152	0.8099	0.8056	0.8192	0.8145	0.8112	0.8123	0.8121	0.8162	0.8217	0.811	0.8061	0.8272	0.8161	0.8336	0.8911	0.9103	0.9458	0.9888	0.9858	0.8054	0.811	0.9933	0.9938	0.9937	0.9935	0.9931	0.9921	0.9934	0.9937	0.9929	0.9929	0.9908	0.9907	0.9912	0.9907	0.9908	0.9918	0.9897	0.9908	0.9874
Sc_YJM1083	0.8133	0.8173	0.8116	0.8173	0.8246	0.7842	0.8082	0.8094	0.8151	0.835	0.8208	0.8244	0.8123	0.8111	0.8122	0.817	0.8524	0.8287	0.8067	0.806	0.8265	0.816	0.8424	0.8904	0.9124	0.9476	0.9907	0.9874	0.8066	0.8179	0.9942	0.9945	0.9945	0.9942	0.9943	0.9944	0.9943	0.9944	0.9943	0.9944	0.9946	0.9946	0.9927	0.9943	0.994	0.9921	0.9923	0.9948	0.9928
Sc_YJM1129	0.8132	0.8262	0.8113	0.8196	0.8309	0.7732	0.807	0.8073	0.8149	0.8481	0.8055	0.8335	0.8108	0.811	0.8121	0.823	0.86	0.837	0.8108	0.8059	0.8268	0.8158	0.8334	0.8944	0.9131	0.9493	0.9899	0.9872	0.8083	0.8271	0.9984	0.9989	0.9987	0.9985	0.9987	0.9988	0.9986	0.9988	0.9981	0.9983	0.9956	0.9956	0.9954	0.9954	0.9953	0.9962	0.9945	0.9957	0.9921
Sc_YJM1133	0.8134	0.8167	0.8115	0.8158	0.8255	0.78	0.808	0.8094	0.8151	0.8328	0.8201	0.8258	0.8127	0.8111	0.8122	0.8159	0.8524	0.8277	0.8065	0.8059	0.8268	0.8159	0.8418	0.8899	0.9124	0.9473	0.9904	0.9876	0.8066	0.8172	0.995	0.9954	0.9954	0.995	0.9953	0.9954	0.9953	0.9955	0.9952	0.995	0.9945	0.9944	0.9933	0.9946	0.9944	0.9933	0.9924	0.9946	0.9928
Sc_YJM1190	0.8137	0.8241	0.8114	0.8199	0.8295	0.7755	0.8078	0.808	0.815	0.845	0.8281	0.8322	0.8112	0.8165	0.8089	0.8213	0.8575	0.835	0.8035	0.8097	0.8266	0.8159	0.8476	0.8934	0.9125	0.9483	0.9891	0.9865	0.8079	0.8249	0.9952	0.9956	0.9958	0.9952	0.9956	0.9958	0.9954	0.9955	0.9956	0.9953	0.9946	0.9945	0.9933	0.9947	0.9942	0.9935	0.9929	0.9944	0.9929
Sc_YJM1199	0.8134	0.816	0.8115	0.8092	0.8142	0.7823	0.8085	0.8091	0.8151	0.8095	0.8056	0.8247	0.8131	0.8111	0.8122	0.8154	0.8163	0.8271	0.8109	0.806	0.8267	0.8159	0.8336	0.8859	0.9125	0.9477	0.9906	0.9878	0.8054	0.8165	0.9953	0.9955	0.9954	0.9949	0.995	0.9942	0.9952	0.9955	0.9945	0.9949	0.9943	0.9943	0.9936	0.9946	0.9945	0.9934	0.9925	0.9944	0.9929
Sc_YJM1202	0.8131	0.8178	0.8115	0.8156	0.8255	0.7803	0.8077	0.8093	0.815	0.8357	0.8214	0.8262	0.8124	0.8111	0.8121	0.8164	0.8529	0.8291	0.806	0.8059	0.8268	0.8159	0.8335	0.8905	0.9125	0.9477	0.9903	0.9872	0.8068	0.8184	0.9949	0.9953	0.9953	0.9949	0.9952	0.9953	0.9952	0.9954	0.9952	0.995	0.9944	0.9944	0.9932	0.9945	0.9942	0.9933	0.9925	0.9946	0.9928
Sc_YJM1208	0.8135	0.8248	0.8116	0.8188	0.8291	0.7778	0.8075	0.8081	0.8151	0.845	0.8056	0.8317	0.8114	0.8112	0.8122	0.8215	0.8594	0.836	0.8109	0.806	0.8266	0.8159	0.8335	0.8859	0.9123	0.9479	0.989	0.9862	0.8054	0.8255	0.9939	0.9941	0.9943	0.9937	0.9941	0.9942	0.9938	0.9942	0.9934	0.9938	0.9948	0.9948	0.9923	0.9947	0.9947	0.9919	0.9926	0.9947	0.9934
Sc_YJM1242	0.8132	0.8154	0.8108	0.8168	0.8244	0.7851	0.8087	0.8099	0.8091	0.8317	0.8192	0.8239	0.8131	0.8136	0.8097	0.8151	0.8496	0.8268	0.8072	0.8074	0.8266	0.8126	0.8406	0.8896	0.9922	0.9488	0.9923	0.9896	0.8062	0.8158	0.9987	0.9988	0.999	0.9988	0.9989	0.999	0.9989	0.9987	0.9988	0.9984	0.9957	0.9957	0.9959	0.9955	0.9952	0.997	0.9944	0.9956	0.9923
Sc_YJM1244	0.8133	0.8219	0.8113	0.8188	0.814	0.7786	0.8079	0.8076	0.8149	0.8428	0.8054	0.8311	0.8118	0.811	0.8121	0.8206	0.8164	0.8334	0.8108	0.8059	0.8268	0.8158	0.8334	0.8859	0.9131	0.9491	0.9906	0.9878	0.8053	0.8226	0.9987	0.9989	0.9989	0.9987	0.9987	0.998	0.9987	0.9988	0.9982	0.998	0.9957	0.9956	0.9962	0.9955	0.9953	0.9966	0.9945	0.9956	0.9921
Sc_YJM1248	0.8133	0.8197	0.8114	0.8096	0.8141	0.7769	0.8082	0.8085	0.8148	0.8094	0.8052	0.8282	0.8126	0.8109	0.812	0.8185	0.8163	0.8308	0.8108	0.8057	0.8266	0.8157	0.8334	0.8856	0.9113	0.9462	0.9883	0.9856	0.8052	0.8202	0.9921	0.9923	0.9925	0.992	0.9918	0.9912	0.9919	0.9922	0.9912	0.992	0.9926	0.9926	0.9913	0.9934	0.9933	0.9905	0.9906	0.9927	0.9998
Sc_YJM1250	0.8133	0.816	0.8113	0.8096	0.814	0.7823	0.8084	0.8102	0.8149	0.8097	0.8054	0.8254	0.8133	0.811	0.8121	0.816	0.8165	0.8181	0.8108	0.8059	0.8268	0.8158	0.8335	0.8861	0.9126	0.9481	0.9913	0.9886	0.8053	0.8165	0.9974	0.9975	0.9975	0.9973	0.9973	0.9967	0.9973	0.9972	0.9966	0.997	0.9949	0.995	0.996	0.9948	0.9948	0.9951	0.9942	0.9949	0.992
Sc_YJM1252	0.8136	0.8209	0.8115	0.8193	0.8284	0.7809	0.8084	0.8093	0.8151	0.84	0.8254	0.8296	0.8118	0.8153	0.8123	0.8197	0.858	0.8322	0.8057	0.8061	0.8271	0.8161	0.8449	0.8972	0.9098	0.9456	0.9859	0.9829	0.8074	0.8215	0.9925	0.9931	0.9932	0.9926	0.9932	0.9932	0.9929	0.9929	0.9931	0.9923	0.99	0.99	0.9904	0.99	0.9895	0.9912	0.989	0.9898	0.9868
Sc_YJM1273	0.8135	0.8187	0.8118	0.8175	0.8258	0.7791	0.8086	0.8093	0.8152	0.8373	0.8225	0.8267	0.8126	0.8146	0.8123	0.8178	0.8545	0.8303	0.806	0.8062	0.8269	0.8161	0.8436	0.891	0.9122	0.947	0.9892	0.9864	0.8071	0.8192	0.9924	0.993	0.9928	0.9922	0.9927	0.9928	0.9927	0.993	0.9927	0.9927	0.9935	0.9935	0.9914	0.9937	0.9934	0.9908	0.9911	0.9934	0.9941
Sc_YJM1304	0.8158	0.808	0.8103	0.8121	0.8108	0.8213	0.8098	0.8135	0.8132	0.8099	0.8107	0.8126	0.8144	0.8099	0.8114	0.8095	0.8228	0.8183	0.8111	0.8055	0.8278	0.8155	0.8343	0.8845	0.9132	0.9939	0.994	0.9873	0.8066	0.8081	0.9945	0.9946	0.9944	0.9944	0.9944	0.9945	0.9845	0.9863	0.994	0.9847	0.9941	0.9938	0.9935	0.9941	0.9938	0.9926	0.9924	0.9863	0.9923
Sc_YJM1307	0.8133	0.8255	0.8108	0.8196	0.8309	0.7828	0.8081	0.8079	0.8063	0.8476	0.8288	0.8328	0.8116	0.8164	0.81	0.8221	0.8604	0.8364	0.8044	0.8102	0.8267	0.8095	0.8487	0.8942	0.9916	0.9482	0.9899	0.9867	0.8079	0.8262	0.994	0.9945	0.9943	0.994	0.9943	0.9944	0.9943	0.9943	0.9942	0.9942	0.9943	0.9944	0.9927	0.9945	0.9941	0.9921	0.9918	0.9943	0.9929
Sc_YJM1311	0.8134	0.8065	0.8115	0.8094	0.8139	0.7832	0.8101	0.8086	0.815	0.8097	0.8056	0.8266	0.8123	0.8111	0.8121	0.8087	0.8162	0.8183	0.8109	0.8059	0.8272	0.8159	0.8336	0.8861	0.9125	0.9479	0.9905	0.9875	0.8053	0.8066	0.996	0.9962	0.996	0.9957	0.9958	0.9954	0.9958	0.9961	0.9953	0.9958	0.9949	0.9948	0.9943	0.9947	0.9947	0.9934	0.9933	0.9949	0.9927
Sc_YJM1326	0.8135	0.8166	0.8114	0.816	0.8246	0.7835	0.8089	0.8098	0.8086	0.8335	0.8202	0.8254	0.8128	0.8139	0.8104	0.8164	0.8523	0.8275	0.8068	0.8076	0.8268	0.8159	0.8414	0.8898	0.9914	0.9483	0.9911	0.9883	0.8068	0.8171	0.9961	0.9964	0.9964	0.9961	0.9963	0.9965	0.9962	0.9964	0.9964	0.9962	0.9948	0.9947	0.9941	0.9947	0.9943	0.9943	0.9929	0.9945	0.9927
Sc_YJM1332	0.8132	0.8163	0.8113	0.8159	0.824	0.7818	0.8082	0.8098	0.8084	0.8332	0.8193	0.8253	0.8123	0.814	0.8105	0.8161	0.8511	0.8277	0.8066	0.8076	0.8266	0.8158	0.8415	0.8899	0.9923	0.9487	0.9918	0.989	0.8063	0.8168	0.9985	0.9987	0.9988	0.9987	0.9988	0.9988	0.9988	0.9985	0.9985	0.9982	0.9956	0.9957	0.9959	0.9955	0.9952	0.9968	0.9943	0.9955	0.9922
Sc_YJM1336	0.8132	0.8065	0.8113	0.8097	0.8141	0.8123	0.8099	0.8076	0.815	0.8096	0.8055	0.8148	0.8164	0.8111	0.8121	0.8087	0.8162	0.8182	0.8109	0.8059	0.8272	0.8158	0.8334	0.886	0.9131	0.8698	0.9904	0.9877	0.8053	0.8066	0.9987	0.9989	0.9989	0.9987	0.9986	0.998	0.9987	0.9988	0.9981	0.9981	0.9957	0.9956	0.9961	0.9955	0.9954	0.9966	0.9946	0.9956	0.9921
Sc_YJM1338	0.8136	0.8153	0.8115	0.8157	0.8145	0.7859	0.8087	0.8101	0.8152	0.81	0.8057	0.8232	0.8127	0.8111	0.8123	0.8148	0.8166	0.8265	0.811	0.8061	0.8268	0.816	0.8338	0.8864	0.9125	0.9476	0.9906	0.9878	0.8055	0.8156	0.9953	0.9956	0.9954	0.9951	0.9952	0.9947	0.9953	0.9954	0.9946	0.9949	0.994	0.994	0.9938	0.9945	0.9944	0.9933	0.9925	0.9943	0.9931
Sc_YJM1341	0.8132	0.8191	0.8114	0.8175	0.8263	0.7794	0.8078	0.8084	0.8072	0.8392	0.8221	0.8274	0.8122	0.8143	0.8093	0.8177	0.8538	0.8303	0.8053	0.8086	0.8266	0.8158	0.8436	0.8915	0.992	0.9485	0.991	0.9883	0.8067	0.8197	0.9986	0.9988	0.9989	0.9987	0.9988	0.9989	0.9988	0.9985	0.9987	0.9982	0.9955	0.9955	0.9957	0.9954	0.9951	0.9966	0.9942	0.9952	0.9919
Sc_YJM1342	0.8135	0.8193	0.8115	0.8161	0.8139	0.7782	0.8073	0.8089	0.815	0.8377	0.8054	0.8282	0.8123	0.8109	0.8121	0.817	0.8536	0.8304	0.8109	0.8059	0.8266	0.8159	0.8336	0.8858	0.9115	0.9458	0.9883	0.9856	0.8054	0.82	0.9923	0.9926	0.9929	0.9921	0.9928	0.9928	0.9923	0.9926	0.9916	0.9923	0.9929	0.9928	0.9913	0.9932	0.9931	0.9907	0.991	0.993	0.9932
Sc_YJM1355	0.8134	0.8224	0.8114	0.8175	0.8289	0.7793	0.8078	0.8084	0.8151	0.8428	0.8266	0.8308	0.8114	0.8111	0.8122	0.8205	0.8575	0.8337	0.8052	0.8059	0.827	0.8159	0.8465	0.8931	0.9123	0.948	0.9898	0.9866	0.8074	0.8231	0.9958	0.996	0.9961	0.9958	0.9958	0.9959	0.996	0.9961	0.9958	0.9958	0.9945	0.9945	0.9935	0.9945	0.9942	0.9936	0.9925	0.9942	0.9921
Sc_YJM1356	0.8135	0.8201	0.8113	0.818	0.8263	0.7778	0.8082	0.8091	0.8065	0.8401	0.8239	0.8284	0.8122	0.8155	0.8094	0.8189	0.8556	0.8316	0.8056	0.8086	0.8268	0.811	0.8445	0.8918	0.9923	0.9491	0.9912	0.9884	0.8073	0.8206	0.9985	0.9986	0.9988	0.9986	0.9987	0.9988	0.9987	0.9985	0.9987	0.9983	0.9956	0.9955	0.9956	0.9954	0.9951	0.9967	0.9943	0.9954	0.992
Sc_YJM1381	0.8132	0.8175	0.8105	0.8166	0.8265	0.783	0.8085	0.8088	0.8078	0.8347	0.82	0.8263	0.8127	0.8143	0.81	0.8172	0.8523	0.8288	0.8064	0.808	0.8269	0.8118	0.8423	0.8903	0.9913	0.948	0.9908	0.9878	0.8067	0.818	0.9954	0.9958	0.9957	0.9955	0.9956	0.9958	0.9956	0.9956	0.9956	0.9954	0.9949	0.9949	0.9937	0.9947	0.9944	0.9937	0.993	0.9945	0.9927
Sc_YJM1383	0.8134	0.8185	0.8113	0.8171	0.814	0.7806	0.8082	0.8089	0.8149	0.8381	0.8056	0.8273	0.8124	0.8111	0.812	0.8173	0.8546	0.8298	0.8109	0.8059	0.8265	0.8158	0.8334	0.886	0.9127	0.9482	0.9904	0.9875	0.8053	0.8191	0.9968	0.997	0.9967	0.9965	0.9965	0.9967	0.9967	0.9969	0.9961	0.9967	0.9948	0.9948	0.9945	0.9949	0.9949	0.9945	0.9936	0.9952	0.9924
Sc_YJM1385	0.8132	0.8228	0.8114	0.8177	0.8285	0.7783	0.8075	0.8084	0.8149	0.8426	0.8258	0.8303	0.8115	0.811	0.812	0.8204	0.8567	0.8336	0.8047	0.8059	0.8266	0.8158	0.8334	0.8927	0.9123	0.948	0.9895	0.9866	0.8076	0.8234	0.9954	0.9958	0.9958	0.9955	0.9957	0.9957	0.9957	0.9958	0.9952	0.9956	0.9946	0.9946	0.9934	0.9945	0.9942	0.9934	0.9927	0.9948	0.9924
Sc_YJM1386	0.8133	0.8196	0.8113	0.8093	0.8137	0.7792	0.8084	0.8091	0.8148	0.8094	0.8054	0.8278	0.8124	0.811	0.8121	0.8182	0.8161	0.8305	0.8107	0.8057	0.827	0.8158	0.8333	0.8859	0.9124	0.9479	0.9901	0.9874	0.8053	0.8202	0.9954	0.9957	0.9956	0.9952	0.9951	0.9944	0.9952	0.9956	0.9947	0.9951	0.9946	0.9947	0.9942	0.9947	0.9946	0.9935	0.9931	0.9946	0.9931
Sc_YJM1387	0.8133	0.8219	0.8113	0.8173	0.8265	0.7768	0.808	0.8085	0.815	0.8419	0.8056	0.8301	0.8119	0.811	0.8121	0.8194	0.8565	0.8332	0.8108	0.8058	0.8267	0.8158	0.8334	0.8859	0.9128	0.9485	0.9903	0.9876	0.8053	0.8226	0.9971	0.9973	0.9972	0.9969	0.9971	0.9972	0.997	0.9973	0.9964	0.9966	0.9951	0.9952	0.9945	0.9952	0.9951	0.9949	0.9939	0.9954	0.9925
Sc_YJM1388	0.8134	0.8198	0.8114	0.8171	0.8268	0.7782	0.8083	0.8086	0.8067	0.8378	0.8241	0.8288	0.8123	0.8148	0.8098	0.8187	0.8558	0.8309	0.8055	0.8086	0.8269	0.8158	0.8444	0.8913	0.9905	0.947	0.9896	0.9869	0.8071	0.8203	0.9919	0.9925	0.9925	0.9919	0.9924	0.9925	0.9924	0.9924	0.9924	0.9923	0.9938	0.9937	0.9913	0.9941	0.9938	0.9904	0.9912	0.9937	0.9934
Sc_YJM1389	0.8138	0.8163	0.8114	0.8157	0.8231	0.784	0.8088	0.8098	0.8151	0.8333	0.8192	0.8252	0.8128	0.811	0.8121	0.8159	0.8484	0.8277	0.8109	0.8058	0.8268	0.8158	0.8335	0.8898	0.912	0.9471	0.9903	0.9875	0.8068	0.8168	0.992	0.9925	0.9924	0.992	0.9923	0.9924	0.992	0.9924	0.9913	0.9921	0.9939	0.9938	0.9914	0.9941	0.994	0.9904	0.9914	0.9941	0.9936
Sc_YJM1399	0.8136	0.8164	0.8113	0.8094	0.8138	0.7814	0.8099	0.81	0.815	0.8096	0.8054	0.825	0.8128	0.8109	0.8119	0.8083	0.8169	0.8181	0.8107	0.8057	0.8263	0.8157	0.8333	0.8861	0.911	0.9458	0.9882	0.9852	0.8051	0.8168	0.9931	0.9934	0.9931	0.9928	0.9927	0.9918	0.9928	0.9933	0.9923	0.9929	0.9919	0.9921	0.992	0.9922	0.9922	0.9914	0.9905	0.9919	0.9908
Sc_YJM1400	0.8138	0.8163	0.8115	0.8161	0.8245	0.7806	0.8086	0.8091	0.8152	0.8313	0.8193	0.8244	0.8131	0.8111	0.8122	0.8156	0.8529	0.8275	0.8075	0.806	0.8267	0.8159	0.8337	0.8897	0.9117	0.9467	0.9894	0.9866	0.8069	0.8166	0.9922	0.9925	0.9926	0.9921	0.9924	0.9926	0.9922	0.9926	0.9915	0.9924	0.9933	0.9933	0.9914	0.9933	0.9931	0.9906	0.9908	0.9935	0.9937
Sc_YJM1401	0.8136	0.8068	0.8115	0.8095	0.8143	0.7843	0.8101	0.8108	0.8151	0.8098	0.8055	0.8226	0.8136	0.8112	0.8122	0.8087	0.8163	0.8182	0.811	0.806	0.8273	0.816	0.8337	0.8858	0.9119	0.9467	0.9902	0.987	0.8055	0.8067	0.9923	0.9925	0.9924	0.992	0.9921	0.9913	0.9922	0.9925	0.9916	0.9924	0.9937	0.9937	0.9917	0.9938	0.9938	0.9905	0.9913	0.9937	0.9938
Sc_YJM1402	0.8137	0.8192	0.8118	0.8178	0.8268	0.779	0.8083	0.8097	0.8154	0.8377	0.8056	0.8277	0.8127	0.8114	0.8124	0.818	0.8547	0.8306	0.8112	0.8063	0.827	0.8162	0.8337	0.8861	0.9121	0.9471	0.989	0.9862	0.8055	0.8198	0.9928	0.993	0.9929	0.9923	0.9928	0.9929	0.9927	0.9931	0.9922	0.9928	0.9936	0.9935	0.9916	0.9938	0.994	0.9908	0.9915	0.9938	0.9943
Sc_YJM1415	0.8137	0.824	0.8113	0.8186	0.8293	0.7747	0.8076	0.808	0.8149	0.8458	0.8055	0.8314	0.8113	0.811	0.8121	0.8218	0.8588	0.8349	0.8108	0.8059	0.8267	0.8158	0.8335	0.886	0.9131	0.949	0.9901	0.9876	0.8052	0.8248	0.9988	0.999	0.999	0.9988	0.9989	0.9991	0.9989	0.9988	0.9981	0.9983	0.9956	0.9955	0.9956	0.9954	0.9953	0.9966	0.9945	0.9956	0.9921
Sc_YJM1417	0.8133	0.8223	0.8113	0.8181	0.8139	0.7752	0.8076	0.8081	0.815	0.8438	0.8054	0.8299	0.8116	0.811	0.812	0.82	0.8166	0.8334	0.8108	0.8059	0.8267	0.8158	0.8334	0.886	0.913	0.9491	0.9907	0.9882	0.8052	0.8231	0.9987	0.9989	0.999	0.9988	0.9986	0.9981	0.9987	0.9987	0.998	0.9981	0.9955	0.9956	0.9961	0.9954	0.9953	0.9966	0.9945	0.9955	0.992
Sc_YJM1418	0.8136	0.8174	0.8117	0.8181	0.8261	0.7813	0.8084	0.8099	0.8152	0.8361	0.8058	0.8266	0.8131	0.8114	0.8122	0.8167	0.8545	0.8289	0.8111	0.8062	0.8272	0.8161	0.8337	0.8862	0.9114	0.9463	0.9884	0.9855	0.8055	0.8179	0.9922	0.9925	0.9922	0.9917	0.9922	0.9922	0.9921	0.9924	0.9915	0.9922	0.9924	0.9924	0.9907	0.9925	0.9928	0.9902	0.9905	0.9926	0.9927
Sc_YJM1419	0.8135	0.8309	0.8116	0.8215	0.8322	0.7762	0.8073	0.8071	0.8151	0.8523	0.8329	0.8353	0.8105	0.8113	0.8123	0.8261	0.8625	0.8418	0.8018	0.806	0.8269	0.816	0.8336	0.8971	0.9122	0.9479	0.9875	0.9843	0.8091	0.8319	0.993	0.9937	0.9939	0.993	0.9936	0.9937	0.9931	0.9935	0.9925	0.9932	0.9942	0.9941	0.9919	0.9945	0.994	0.9913	0.9916	0.9942	0.9937
Sc_YJM1433	0.8132	0.8197	0.8107	0.8178	0.8274	0.7777	0.8078	0.8085	0.8068	0.8387	0.8228	0.8271	0.8118	0.8148	0.8096	0.8183	0.8558	0.8309	0.8056	0.8083	0.8265	0.811	0.8441	0.8917	0.9911	0.9482	0.9898	0.9873	0.807	0.8203	0.9962	0.9964	0.9965	0.9962	0.9965	0.9965	0.9964	0.9962	0.9962	0.9961	0.9947	0.9946	0.994	0.9948	0.9945	0.9944	0.9929	0.9945	0.9924
Sc_YJM1434	0.814	0.8182	0.8118	0.8103	0.8146	0.7835	0.8092	0.8097	0.8153	0.81	0.8056	0.8274	0.8132	0.8114	0.8123	0.8181	0.8165	0.8186	0.8111	0.8062	0.8271	0.8161	0.8339	0.886	0.9122	0.9473	0.9893	0.9866	0.8055	0.8187	0.9927	0.993	0.9928	0.9922	0.9923	0.9914	0.9926	0.993	0.9921	0.9928	0.9936	0.9938	0.9919	0.9941	0.994	0.9908	0.9916	0.9938	0.9943
Sc_YJM1439	0.8133	0.8245	0.8114	0.8188	0.8141	0.7743	0.8078	0.8078	0.8148	0.8464	0.8052	0.8316	0.8115	0.811	0.812	0.8213	0.8163	0.8354	0.8108	0.8057	0.8268	0.8157	0.8334	0.8857	0.9113	0.9467	0.9873	0.9846	0.8052	0.8253	0.9921	0.9922	0.9926	0.992	0.9926	0.9912	0.992	0.9922	0.9913	0.992	0.9927	0.9926	0.9913	0.9934	0.9933	0.9904	0.9906	0.9926	0.9998
Sc_YJM1443	0.8136	0.8153	0.8118	0.8158	0.8143	0.782	0.809	0.8105	0.8152	0.8304	0.8056	0.8234	0.8135	0.8113	0.8124	0.8147	0.8482	0.8267	0.8111	0.8061	0.8267	0.8161	0.8338	0.886	0.912	0.9466	0.99	0.9871	0.8055	0.8157	0.9931	0.9933	0.9932	0.9928	0.9931	0.9932	0.993	0.9933	0.9923	0.9931	0.9937	0.9937	0.992	0.994	0.9939	0.9915	0.9917	0.9938	0.9941
Sc_YJM1444	0.8136	0.8162	0.8116	0.8097	0.814	0.7829	0.809	0.8101	0.8152	0.8099	0.8053	0.8249	0.8128	0.8112	0.8121	0.8156	0.8167	0.8275	0.811	0.806	0.8268	0.816	0.8336	0.8862	0.912	0.9469	0.9898	0.9869	0.8054	0.8167	0.9935	0.9937	0.9934	0.9931	0.9931	0.9923	0.9934	0.9936	0.9926	0.9934	0.9935	0.9934	0.9925	0.9939	0.9939	0.9916	0.9916	0.9936	0.9934
Sc_YJM1447	0.8132	0.8152	0.8112	0.8143	0.8226	0.7836	0.8083	0.8096	0.8084	0.8287	0.8175	0.8234	0.8129	0.8131	0.8101	0.8149	0.8496	0.8262	0.8072	0.8073	0.8267	0.8158	0.8405	0.8891	0.9885	0.9456	0.9888	0.9858	0.8066	0.8155	0.9914	0.9918	0.9918	0.9914	0.9917	0.9918	0.9917	0.9918	0.9916	0.9918	0.9922	0.9922	0.9906	0.9924	0.9922	0.99	0.9899	0.992	0.9925
Sc_YJM1450	0.8133	0.8065	0.8114	0.8099	0.8139	0.7784	0.8099	0.8071	0.8151	0.8096	0.8056	0.8318	0.8165	0.8111	0.8122	0.8085	0.8163	0.8182	0.8109	0.8059	0.8271	0.8158	0.8336	0.8859	0.9127	0.9487	0.9899	0.987	0.8053	0.8066	0.9963	0.9966	0.9963	0.9959	0.9962	0.9956	0.9963	0.9966	0.9959	0.9961	0.9951	0.9951	0.9948	0.9949	0.9948	0.9941	0.9937	0.9951	0.9926
Sc_YJM1460	0.8135	0.8066	0.8115	0.8095	0.8141	0.8119	0.81	0.8084	0.815	0.8097	0.8056	0.8301	0.8164	0.811	0.8121	0.8086	0.8164	0.8182	0.8108	0.8058	0.8272	0.8158	0.8336	0.8858	0.9121	0.9474	0.9887	0.9861	0.8054	0.8067	0.9922	0.9924	0.9927	0.992	0.992	0.9914	0.9921	0.9923	0.9914	0.9921	0.9939	0.9939	0.9917	0.9942	0.9941	0.9904	0.9914	0.9941	0.9935
Sc_YJM1463	0.8132	0.8298	0.8113	0.8197	0.8312	0.7745	0.8067	0.8063	0.8149	0.8515	0.8053	0.8348	0.8099	0.8109	0.8121	0.8249	0.8608	0.8402	0.8108	0.8059	0.8263	0.8158	0.8333	0.8962	0.9124	0.9486	0.9876	0.9854	0.8086	0.8307	0.9957	0.9962	0.9961	0.9958	0.996	0.996	0.9959	0.9959	0.9952	0.9957	0.9943	0.9943	0.9935	0.9945	0.9944	0.9935	0.9929	0.9944	0.9921
Sc_YJM1477	0.8132	0.8064	0.8113	0.8097	0.8139	0.8123	0.81	0.8097	0.8149	0.8097	0.8056	0.8148	0.8164	0.811	0.812	0.8087	0.8164	0.8181	0.8108	0.806	0.8272	0.8157	0.8334	0.886	0.9129	0.878	0.992	0.9892	0.8052	0.8065	0.9987	0.9989	0.9989	0.9987	0.9987	0.9981	0.9987	0.9988	0.998	0.998	0.9957	0.9956	0.9961	0.9954	0.9954	0.9968	0.9945	0.9955	0.992
Sc_YJM1478	0.8132	0.82	0.8114	0.8174	0.8276	0.7842	0.8085	0.8091	0.815	0.8401	0.8245	0.8284	0.8123	0.811	0.8121	0.8182	0.8563	0.8311	0.806	0.8059	0.8264	0.8158	0.8335	0.8916	0.9129	0.949	0.9915	0.9879	0.8073	0.8206	0.9962	0.9965	0.9964	0.9962	0.9964	0.9965	0.9965	0.9966	0.9963	0.9962	0.9947	0.9946	0.994	0.9947	0.9943	0.9943	0.9929	0.995	0.992
Sc_YJM1479	0.8135	0.8172	0.8108	0.8167	0.8258	0.7812	0.8083	0.8093	0.808	0.8348	0.8209	0.8259	0.8127	0.8142	0.8099	0.8166	0.8518	0.8284	0.8066	0.8079	0.8269	0.8122	0.8422	0.8902	0.9898	0.9464	0.9893	0.9862	0.8069	0.8177	0.9921	0.9926	0.9926	0.9921	0.9924	0.9926	0.9924	0.9926	0.9924	0.9925	0.9933	0.9932	0.9913	0.9934	0.9932	0.9905	0.9908	0.9932	0.9936
Sc_YJM1526	0.8133	0.8065	0.8113	0.8096	0.8141	0.7788	0.8099	0.8087	0.815	0.8098	0.8056	0.8276	0.8124	0.811	0.8121	0.8087	0.8165	0.8181	0.8108	0.8059	0.8271	0.8158	0.8334	0.8859	0.913	0.9491	0.9913	0.9885	0.8053	0.8066	0.9986	0.9988	0.9987	0.9985	0.9983	0.9975	0.9985	0.9987	0.998	0.9982	0.9957	0.9957	0.996	0.9954	0.9953	0.9966	0.9945	0.9957	0.9921
Sc_YJM1527	0.814	0.8066	0.8115	0.8097	0.8144	0.7763	0.8101	0.808	0.8152	0.8098	0.8057	0.8298	0.8167	0.8112	0.8122	0.8088	0.8161	0.8183	0.8111	0.8061	0.8273	0.816	0.8338	0.8866	0.9125	0.9477	0.9893	0.9866	0.8055	0.8067	0.9954	0.9956	0.9957	0.9951	0.995	0.9943	0.9953	0.9955	0.9946	0.9951	0.9942	0.9943	0.9936	0.9943	0.9943	0.9934	0.9925	0.9943	0.9929
Sc_YJM1549	0.8132	0.827	0.8115	0.8198	0.8291	0.7765	0.8072	0.8073	0.8149	0.8483	0.8299	0.834	0.811	0.8171	0.8121	0.8239	0.8598	0.838	0.8032	0.8061	0.8268	0.8158	0.8499	0.8952	0.9124	0.9484	0.9887	0.9857	0.8083	0.8279	0.9953	0.9957	0.9958	0.9952	0.9956	0.9957	0.9954	0.9956	0.9957	0.9954	0.9948	0.9948	0.9932	0.9948	0.9945	0.9934	0.9929	0.9947	0.9926
Sc_YJM1573	0.8112	0.8065	0.8113	0.8058	0.8186	0.7994	0.8106	0.8089	0.8124	0.8105	0.8073	0.8165	0.8166	0.8097	0.8121	0.8081	0.8105	0.8186	0.8095	0.8054	0.8284	0.8146	0.8314	0.8824	0.9075	0.8982	0.9848	0.9833	0.8038	0.8067	0.9864	0.9865	0.9932	0.9933	0.9853	0.9855	0.986	0.9877	0.9857	0.984	0.9936	0.9936	0.9849	0.9857	0.9858	0.9916	0.9845	0.9866	0.9881
Sc_YJM1574	0.8132	0.8178	0.8106	0.8174	0.8267	0.7813	0.8081	0.809	0.8074	0.8364	0.8218	0.8276	0.8127	0.8138	0.8098	0.817	0.8534	0.8289	0.806	0.8079	0.8266	0.8115	0.8425	0.8906	0.992	0.9486	0.9913	0.9886	0.8065	0.8183	0.9977	0.9979	0.998	0.9978	0.9979	0.9981	0.9979	0.9977	0.9979	0.9976	0.9952	0.9952	0.9952	0.995	0.9947	0.9956	0.9938	0.995	0.9921
Sc_YJM1592	0.8134	0.8179	0.8108	0.8163	0.8247	0.7806	0.8082	0.8094	0.8078	0.8355	0.8205	0.8266	0.8128	0.814	0.8098	0.8169	0.8523	0.8288	0.8067	0.8082	0.8269	0.8118	0.8425	0.8905	0.9905	0.9473	0.9898	0.9871	0.8067	0.8183	0.992	0.9926	0.9924	0.9919	0.9924	0.9925	0.9924	0.9925	0.9923	0.9924	0.9939	0.9938	0.9915	0.9941	0.9939	0.9905	0.9913	0.9938	0.9935
Sc_YJM1615	0.8135	0.8194	0.8115	0.8093	0.8146	0.7825	0.8086	0.809	0.815	0.8096	0.8055	0.8276	0.8124	0.8111	0.8121	0.8181	0.8164	0.8181	0.8108	0.806	0.8266	0.8159	0.8336	0.8859	0.9124	0.9477	0.9902	0.9872	0.8054	0.8199	0.994	0.9942	0.9941	0.9936	0.9938	0.9932	0.9939	0.9942	0.9935	0.9939	0.9947	0.995	0.9931	0.9948	0.9947	0.9919	0.9927	0.9947	0.9934
Sc_YJM189	0.813	0.8149	0.8113	0.8169	0.8239	0.7852	0.8088	0.8098	0.8095	0.8319	0.8186	0.8241	0.8129	0.813	0.8095	0.8148	0.8511	0.8263	0.8072	0.8074	0.8269	0.8158	0.8401	0.8891	0.9921	0.9487	0.9921	0.9891	0.806	0.8153	0.9984	0.9986	0.9987	0.9985	0.9986	0.9987	0.9986	0.9983	0.9985	0.9981	0.9954	0.9954	0.9956	0.9953	0.9949	0.9965	0.9942	0.9953	0.9919
Sc_YJM193	0.8132	0.8251	0.81	0.8173	0.8288	0.7755	0.807	0.8067	0.8037	0.845	0.8277	0.8318	0.8104	0.8159	0.8081	0.8219	0.858	0.8356	0.803	0.8096	0.8266	0.8088	0.8482	0.894	0.9918	0.9487	0.9894	0.9868	0.8077	0.8259	0.9965	0.9969	0.9968	0.9966	0.9968	0.9968	0.9967	0.9965	0.9967	0.9964	0.9949	0.9948	0.9941	0.9949	0.9945	0.9944	0.9933	0.9947	0.9922
Sc_YJM195	0.8133	0.8214	0.8113	0.8193	0.8274	0.777	0.8078	0.8085	0.8147	0.8412	0.8242	0.8296	0.8116	0.8109	0.812	0.8188	0.8555	0.8322	0.8107	0.8058	0.8268	0.8157	0.8334	0.8918	0.9113	0.9462	0.9876	0.9849	0.807	0.8221	0.9918	0.9925	0.9925	0.9919	0.9924	0.9925	0.9919	0.9922	0.9912	0.992	0.9926	0.9926	0.991	0.9932	0.9931	0.9904	0.9907	0.9926	0.9975
Sc_YJM244	0.8136	0.825	0.8113	0.8192	0.8291	0.7739	0.8074	0.8074	0.8149	0.8462	0.8054	0.8327	0.8115	0.8111	0.8122	0.8222	0.8597	0.8359	0.8108	0.8059	0.827	0.8158	0.8334	0.886	0.9131	0.9494	0.99	0.9873	0.8052	0.8257	0.9986	0.9988	0.9988	0.9986	0.9987	0.9988	0.9984	0.9988	0.9979	0.9981	0.9956	0.9955	0.9956	0.9955	0.9953	0.9965	0.9945	0.9956	0.992
Sc_YJM248	0.8134	0.8134	0.8115	0.8145	0.8218	0.7857	0.809	0.8106	0.8152	0.8262	0.8158	0.8223	0.8139	0.8126	0.8124	0.8134	0.8445	0.8245	0.8083	0.8061	0.8268	0.816	0.8392	0.8939	0.9102	0.9448	0.9877	0.985	0.8062	0.8137	0.9931	0.9935	0.9935	0.9932	0.9935	0.9936	0.9932	0.9934	0.9934	0.9929	0.9906	0.9906	0.991	0.9906	0.9902	0.9918	0.9894	0.9903	0.9873
Sc_YJM269_WashU_2011_AEWN01000000	0.8132	0.8064	0.8113	0.8089	0.8148	0.8123	0.8089	0.8113	0.8148	0.8099	0.8053	0.8145	0.8146	0.8109	0.8118	0.8074	0.8165	0.8179	0.8106	0.8056	0.8267	0.8157	0.8334	0.885	0.9117	0.9464	0.991	0.9878	0.805	0.8065	0.9924	0.9927	0.9923	0.9923	0.9923	0.9918	0.9925	0.9926	0.9917	0.9922	0.993	0.9927	0.9918	0.993	0.9929	0.9911	0.9911	0.993	0.9925
Sc_YJM270	0.8135	0.8181	0.8113	0.8169	0.826	0.7805	0.8086	0.8091	0.8147	0.8369	0.8227	0.8273	0.8126	0.8109	0.812	0.8179	0.8547	0.8295	0.8107	0.8058	0.8266	0.8157	0.8333	0.8908	0.9127	0.9486	0.9914	0.9885	0.8068	0.8187	0.998	0.998	0.998	0.998	0.9979	0.9981	0.9979	0.998	0.9972	0.9974	0.9954	0.9953	0.9951	0.9952	0.9948	0.9959	0.9942	0.9952	0.9921
Sc_YJM271	0.8133	0.8306	0.8113	0.8203	0.8139	0.7734	0.8069	0.8059	0.8149	0.8515	0.8055	0.8349	0.8098	0.811	0.812	0.8257	0.8163	0.8413	0.8108	0.8059	0.8266	0.8158	0.8335	0.886	0.9129	0.9493	0.9883	0.9856	0.8052	0.8316	0.9968	0.9971	0.9971	0.9967	0.9968	0.9962	0.9968	0.9969	0.9964	0.9967	0.995	0.995	0.995	0.9951	0.995	0.9943	0.9938	0.9952	0.9924
Sc_YJM320	0.8138	0.8304	0.8115	0.8208	0.8326	0.7724	0.807	0.8068	0.8151	0.853	0.8056	0.8357	0.8102	0.8113	0.8122	0.8257	0.863	0.8416	0.8109	0.806	0.8268	0.8159	0.8334	0.8969	0.9123	0.9485	0.9869	0.9846	0.8053	0.8314	0.9951	0.9956	0.9958	0.9951	0.9957	0.9958	0.9952	0.9954	0.9945	0.9949	0.9944	0.9944	0.9931	0.9946	0.9945	0.9933	0.9927	0.9943	0.9927
Sc_YJM326	0.8134	0.8168	0.8115	0.8161	0.8258	0.7822	0.8083	0.8097	0.8152	0.8339	0.8198	0.8255	0.8134	0.8112	0.8121	0.8159	0.8498	0.8278	0.8067	0.8059	0.8268	0.8159	0.8336	0.8901	0.9125	0.9475	0.9906	0.9879	0.8066	0.8172	0.995	0.9954	0.9953	0.995	0.9952	0.9953	0.9951	0.9954	0.9945	0.9949	0.9948	0.9947	0.9935	0.9945	0.9942	0.9933	0.9928	0.9947	0.9928
Sc_YJM339_Stanford_2014_JRIE00000000	0.8132	0.8059	0.8109	0.8106	0.8121	0.8133	0.8098	0.8114	0.8135	0.8077	0.8064	0.8133	0.8146	0.8106	0.8117	0.8078	0.8126	0.8175	0.8109	0.8051	0.8268	0.8155	0.8332	0.8852	0.9908	0.9467	0.9926	0.9894	0.8049	0.806	0.9949	0.9952	0.9951	0.9951	0.9951	0.9951	0.9951	0.995	0.9949	0.9951	0.9949	0.9949	0.9937	0.9946	0.9945	0.9932	0.9929	0.9947	0.9929
Sc_YJM428	0.8134	0.8151	0.8115	0.8156	0.8223	0.7893	0.8085	0.8097	0.8105	0.8308	0.8178	0.8238	0.8132	0.8131	0.81	0.8152	0.8496	0.8263	0.8083	0.8077	0.827	0.8127	0.8407	0.8894	0.9907	0.9476	0.9911	0.988	0.8066	0.8155	0.9949	0.9951	0.9951	0.9949	0.995	0.9951	0.9949	0.9951	0.9949	0.9948	0.9949	0.9948	0.9933	0.9947	0.9944	0.9932	0.9925	0.9945	0.9929
Sc_YJM450	0.8134	0.817	0.8116	0.8173	0.8262	0.7843	0.8085	0.809	0.8151	0.8344	0.8209	0.8258	0.8127	0.8111	0.8122	0.8159	0.8518	0.8282	0.8072	0.8059	0.8268	0.8159	0.842	0.8905	0.9124	0.9478	0.9908	0.9878	0.8065	0.8176	0.995	0.9953	0.9953	0.995	0.9952	0.9953	0.9951	0.9954	0.9952	0.995	0.9945	0.9945	0.9932	0.9944	0.9942	0.9932	0.9923	0.9945	0.9927
Sc_YJM451	0.8135	0.8164	0.8115	0.8169	0.8235	0.7817	0.8083	0.8095	0.8149	0.8323	0.8056	0.8249	0.813	0.8111	0.8121	0.8154	0.8508	0.8274	0.8109	0.806	0.8267	0.8159	0.8337	0.8861	0.9122	0.947	0.9901	0.9875	0.8055	0.8168	0.9939	0.9942	0.994	0.9937	0.9938	0.994	0.9937	0.9941	0.9932	0.9938	0.9944	0.9944	0.9925	0.9942	0.9943	0.992	0.9923	0.9943	0.9932
Sc_YJM453	0.8133	0.8218	0.8113	0.8186	0.8141	0.7779	0.808	0.8086	0.8149	0.8422	0.8055	0.8298	0.8119	0.811	0.8121	0.8208	0.8166	0.833	0.8108	0.8059	0.8268	0.8158	0.8335	0.886	0.913	0.9492	0.9908	0.9882	0.8052	0.8224	0.9987	0.9989	0.9989	0.9988	0.9989	0.9979	0.9987	0.9987	0.9981	0.9982	0.9956	0.9956	0.996	0.9955	0.9953	0.9967	0.9945	0.9955	0.9921
Sc_YJM456	0.8135	0.815	0.8116	0.8151	0.8138	0.7821	0.8088	0.8102	0.8152	0.8283	0.8057	0.824	0.8125	0.8111	0.8123	0.8145	0.8163	0.8259	0.8109	0.806	0.8265	0.8159	0.8336	0.8862	0.9123	0.9473	0.9906	0.9877	0.8055	0.8153	0.9949	0.9951	0.9949	0.9945	0.9948	0.9941	0.9947	0.9951	0.9943	0.9948	0.9944	0.9944	0.9935	0.9945	0.9944	0.993	0.9927	0.9945	0.9934
Sc_YJM470	0.8134	0.8065	0.8114	0.8095	0.8143	0.812	0.8099	0.8086	0.8149	0.8096	0.8053	0.8148	0.8163	0.811	0.8121	0.8085	0.8163	0.818	0.8108	0.8059	0.8271	0.8158	0.8335	0.8857	0.9122	0.8959	0.9904	0.9873	0.8053	0.8067	0.9939	0.9941	0.994	0.9938	0.9936	0.993	0.9937	0.9941	0.993	0.9937	0.9942	0.9942	0.9929	0.9944	0.9943	0.992	0.9922	0.9942	0.9931
Sc_YJM541	0.8133	0.8243	0.8115	0.8192	0.8293	0.7761	0.8076	0.8075	0.8151	0.8455	0.8287	0.8323	0.8109	0.8112	0.8121	0.8226	0.8591	0.8354	0.8035	0.8061	0.8269	0.8159	0.8478	0.8938	0.9124	0.9477	0.9887	0.986	0.8079	0.8251	0.9951	0.9956	0.9957	0.9952	0.9956	0.9958	0.9954	0.9956	0.9956	0.9954	0.9943	0.9942	0.9934	0.9945	0.9941	0.9933	0.9925	0.9943	0.9926
Sc_YJM554	0.8137	0.8065	0.8115	0.8097	0.8143	0.8125	0.8101	0.8075	0.8152	0.8098	0.8057	0.815	0.8165	0.8112	0.8121	0.8087	0.8163	0.8183	0.8108	0.806	0.8273	0.8159	0.8334	0.8862	0.9125	0.8775	0.9128	0.9133	0.8053	0.8066	0.9952	0.9954	0.9944	0.9951	0.995	0.9942	0.9951	0.9953	0.9944	0.9949	0.9945	0.9944	0.9937	0.9945	0.9944	0.9939	0.9926	0.9942	0.9929
Sc_YJM555	0.8132	0.8279	0.8115	0.82	0.8307	0.7732	0.8071	0.8075	0.8151	0.85	0.832	0.834	0.8107	0.8111	0.8122	0.8231	0.8608	0.8385	0.8019	0.806	0.8269	0.8159	0.8503	0.8951	0.9124	0.9482	0.9877	0.9852	0.8087	0.8288	0.995	0.9956	0.9956	0.9949	0.9954	0.9956	0.9951	0.9953	0.9954	0.995	0.9942	0.9942	0.993	0.9945	0.994	0.993	0.9924	0.9943	0.9927
Sc_YJM627	0.8133	0.8198	0.8113	0.8173	0.8265	0.7767	0.8079	0.8086	0.8149	0.8387	0.8234	0.8283	0.8116	0.8141	0.812	0.8177	0.8546	0.8306	0.8054	0.8058	0.8266	0.8158	0.8439	0.8912	0.912	0.9476	0.9894	0.9866	0.8068	0.8203	0.9942	0.9947	0.9948	0.9944	0.9947	0.9948	0.9945	0.9948	0.9947	0.9944	0.9938	0.9937	0.9928	0.9943	0.994	0.9927	0.9918	0.9936	0.9968
Sc_YJM681	0.8134	0.8159	0.8114	0.8093	0.8142	0.7825	0.8084	0.8099	0.8151	0.8095	0.8056	0.8244	0.8131	0.8111	0.8122	0.8155	0.8165	0.827	0.8108	0.8059	0.8269	0.8159	0.8335	0.8861	0.9123	0.9476	0.9908	0.9879	0.8053	0.8164	0.9957	0.9959	0.9958	0.9955	0.9955	0.9951	0.9956	0.9959	0.9951	0.9954	0.9947	0.9947	0.9942	0.9946	0.9944	0.9936	0.9931	0.9946	0.9926
Sc_YJM682	0.8135	0.8159	0.8116	0.8154	0.8232	0.7819	0.8088	0.8095	0.8151	0.832	0.8194	0.8249	0.813	0.8112	0.8121	0.816	0.8502	0.8271	0.8074	0.8061	0.8269	0.8158	0.8336	0.8896	0.9124	0.948	0.9909	0.9882	0.8066	0.8164	0.9951	0.9954	0.9954	0.9951	0.9952	0.9954	0.9952	0.9955	0.9946	0.9949	0.9948	0.9947	0.9935	0.9946	0.9943	0.9934	0.9925	0.9947	0.9929
Sc_YJM683	0.8135	0.8065	0.8115	0.8097	0.8141	0.7789	0.8101	0.809	0.8152	0.8097	0.8057	0.8267	0.8125	0.8113	0.8122	0.8088	0.8161	0.8182	0.8109	0.806	0.8273	0.8159	0.8335	0.8859	0.9124	0.9477	0.9901	0.9874	0.8054	0.8183	0.9951	0.9954	0.9952	0.9948	0.995	0.9943	0.9951	0.9953	0.9944	0.9949	0.9949	0.9949	0.994	0.9949	0.9949	0.9933	0.9931	0.9946	0.9931
Sc_YJM689	0.8135	0.816	0.8114	0.8162	0.8249	0.7874	0.8086	0.8101	0.8149	0.8309	0.8056	0.8251	0.813	0.811	0.8121	0.8151	0.849	0.827	0.8108	0.8059	0.8267	0.8159	0.8335	0.8865	0.9123	0.9475	0.9908	0.9876	0.8054	0.8164	0.9949	0.9952	0.995	0.9948	0.9949	0.995	0.9948	0.995	0.9944	0.9947	0.9946	0.9946	0.9931	0.9943	0.9944	0.993	0.9928	0.9946	0.9927
Sc_YJM693	0.8137	0.8261	0.8114	0.8199	0.8144	0.7756	0.8072	0.8068	0.8149	0.8474	0.8055	0.8337	0.8109	0.8111	0.8122	0.8231	0.8607	0.8369	0.8108	0.806	0.8267	0.8158	0.8336	0.8864	0.9125	0.9482	0.9885	0.9859	0.8053	0.8268	0.996	0.9961	0.9959	0.9957	0.9958	0.9948	0.9958	0.9959	0.9952	0.9957	0.9947	0.9946	0.9942	0.9948	0.9947	0.9934	0.9932	0.995	0.9927
Sc_YJM789_Stanford_2007_AAFW02000000	0.8135	0.8063	0.8115	0.8126	0.8122	0.8204	0.8098	0.812	0.8151	0.8073	0.8053	0.8145	0.8149	0.811	0.8122	0.8087	0.8163	0.8182	0.811	0.8059	0.8271	0.8159	0.8336	0.8855	0.9125	0.9476	0.9925	0.9891	0.8052	0.8062	0.9955	0.9957	0.9945	0.9944	0.9945	0.9945	0.9955	0.9957	0.9949	0.9953	0.9944	0.9944	0.993	0.9946	0.9945	0.9929	0.9931	0.9946	0.9928
Sc_YJM969	0.813	0.8171	0.8113	0.8164	0.8254	0.781	0.8083	0.8094	0.8078	0.8343	0.8207	0.8263	0.812	0.8139	0.8096	0.817	0.8523	0.8283	0.8062	0.8075	0.8266	0.8158	0.8421	0.8905	0.913	0.9487	0.9918	0.9889	0.8064	0.8175	0.9986	0.9989	0.9989	0.9987	0.9989	0.999	0.9986	0.9987	0.9988	0.9983	0.9956	0.9956	0.9959	0.9954	0.9951	0.9969	0.9945	0.9954	0.9921
Sc_YJM972	0.8134	0.8249	0.8113	0.8199	0.8301	0.7748	0.8075	0.8078	0.815	0.8475	0.8289	0.8324	0.8117	0.8165	0.8121	0.8222	0.8602	0.836	0.8033	0.8059	0.8268	0.8158	0.8483	0.894	0.9131	0.9492	0.99	0.9874	0.8076	0.8256	0.9985	0.9988	0.9989	0.9987	0.9989	0.9989	0.9986	0.9989	0.9988	0.9984	0.9956	0.9956	0.9955	0.9955	0.9951	0.9966	0.9944	0.9954	0.9921
Sc_YJM975	0.813	0.8156	0.8113	0.8164	0.8233	0.7824	0.8081	0.8094	0.8087	0.8329	0.8182	0.824	0.8131	0.8133	0.8103	0.8156	0.8516	0.8269	0.8069	0.8073	0.8266	0.8158	0.8409	0.8897	0.9923	0.949	0.9922	0.9892	0.8063	0.816	0.9986	0.9988	0.9989	0.9988	0.9989	0.999	0.9989	0.9987	0.9988	0.9983	0.9955	0.9955	0.9957	0.9954	0.9951	0.9968	0.9943	0.9954	0.9921
Sc_YJM978	0.8132	0.8195	0.8113	0.8173	0.8265	0.7791	0.8079	0.8089	0.815	0.8375	0.8055	0.8287	0.8124	0.8111	0.8121	0.8182	0.8544	0.8306	0.8108	0.8059	0.827	0.8158	0.8335	0.886	0.9129	0.9489	0.9911	0.9884	0.8053	0.82	0.9986	0.9989	0.9989	0.9987	0.9988	0.9989	0.9986	0.9988	0.998	0.9981	0.9956	0.9956	0.9957	0.9954	0.9952	0.9968	0.9945	0.9955	0.992
Sc_YJM981	0.813	0.8241	0.8114	0.8185	0.8289	0.7747	0.8075	0.8074	0.815	0.8453	0.8294	0.8322	0.8114	0.8161	0.8122	0.8221	0.8595	0.8354	0.8032	0.8059	0.8266	0.8158	0.8478	0.8936	0.9131	0.949	0.9901	0.9877	0.8077	0.8249	0.9985	0.9988	0.9989	0.9987	0.9988	0.9989	0.9987	0.9989	0.9987	0.9983	0.9955	0.9956	0.9956	0.9955	0.995	0.9965	0.9943	0.9954	0.992
Sc_YJM984	0.8131	0.8262	0.8113	0.8194	0.8299	0.7749	0.8074	0.8069	0.815	0.8486	0.83	0.8338	0.8108	0.811	0.8121	0.8232	0.8596	0.8371	0.8108	0.8058	0.8269	0.8157	0.8335	0.8945	0.9129	0.9492	0.9898	0.9873	0.8079	0.8269	0.9986	0.9988	0.999	0.9987	0.9989	0.999	0.9986	0.9988	0.998	0.998	0.9956	0.9956	0.9957	0.9956	0.9952	0.9966	0.9945	0.9955	0.9922
Sc_YJM987	0.8136	0.8249	0.8113	0.8189	0.8296	0.7754	0.8075	0.8073	0.815	0.8476	0.8055	0.8326	0.8115	0.8111	0.8121	0.8219	0.859	0.8363	0.8108	0.8059	0.827	0.8157	0.8335	0.8941	0.913	0.9492	0.9901	0.9874	0.8077	0.8257	0.9986	0.9989	0.9989	0.9987	0.9989	0.999	0.9987	0.9989	0.998	0.998	0.9956	0.9956	0.9956	0.9956	0.9952	0.9967	0.9944	0.9955	0.9921
Sc_YJM990	0.8132	0.8182	0.8113	0.8167	0.8258	0.7794	0.8082	0.8087	0.815	0.8368	0.8055	0.8261	0.8125	0.811	0.8121	0.817	0.8538	0.8292	0.8108	0.8059	0.827	0.8158	0.8335	0.8907	0.913	0.949	0.9915	0.9888	0.8069	0.8187	0.9986	0.9989	0.9989	0.9987	0.9989	0.9989	0.9986	0.9988	0.9981	0.9981	0.9957	0.9956	0.9958	0.9955	0.9953	0.9968	0.9945	0.9955	0.992
Sc_YJM993	0.8133	0.8191	0.8113	0.8167	0.8138	0.7781	0.8082	0.8087	0.815	0.8385	0.8055	0.8281	0.8127	0.811	0.8121	0.8182	0.8554	0.8304	0.8109	0.8059	0.8267	0.8158	0.8335	0.886	0.913	0.949	0.9914	0.9887	0.8053	0.8197	0.9986	0.9989	0.9989	0.9987	0.9988	0.9989	0.9986	0.9988	0.998	0.998	0.9956	0.9956	0.9958	0.9954	0.9952	0.9968	0.9944	0.9955	0.992
Sc_YJM996	0.8136	0.8221	0.8113	0.8184	0.8278	0.7753	0.8077	0.8081	0.815	0.8432	0.8056	0.8299	0.8119	0.8111	0.8121	0.8202	0.858	0.833	0.8108	0.8059	0.8266	0.8158	0.8336	0.8861	0.9129	0.9492	0.9905	0.9879	0.8052	0.8228	0.9986	0.9989	0.9989	0.9987	0.9988	0.9989	0.9986	0.9988	0.998	0.998	0.9956	0.9955	0.9956	0.9954	0.9952	0.9967	0.9945	0.9955	0.992
Sc_YPH499_Stanford_2014_JRIO00000000	0.8133	0.8063	0.8112	0.8103	0.8133	0.8135	0.8095	0.8117	0.8148	0.8057	0.8053	0.8149	0.8145	0.8109	0.812	0.808	0.8145	0.8175	0.8108	0.8058	0.8269	0.8157	0.8332	0.8852	0.9123	0.9473	0.9929	0.9895	0.8052	0.8062	0.9954	0.9957	0.9956	0.9955	0.9955	0.9951	0.9955	0.9958	0.995	0.9953	0.9992	0.9992	0.9942	0.9975	0.9976	0.9939	0.9954	0.9972	0.9927
Sc_YPS128_Stanford_2014_JRID00000000	0.8135	0.8062	0.8116	0.81	0.8144	0.8113	0.8102	0.8119	0.8149	0.8093	0.8055	0.8143	0.8146	0.8113	0.8122	0.8088	0.815	0.818	0.8111	0.8061	0.8268	0.816	0.8337	0.8854	0.912	0.9465	0.9919	0.9888	0.8054	0.8063	0.9926	0.9929	0.9926	0.9927	0.9927	0.9923	0.9928	0.993	0.9921	0.9928	0.9938	0.9939	0.9921	0.994	0.9941	0.9911	0.9916	0.9939	0.9943
Sc_YPS163_Stanford_2014_JRIC00000000	0.8134	0.8066	0.8116	0.812	0.8133	0.8147	0.8096	0.8113	0.8151	0.8069	0.8055	0.8143	0.8153	0.8113	0.8123	0.8078	0.8129	0.8176	0.8111	0.8062	0.827	0.816	0.8337	0.8854	0.912	0.9461	0.9919	0.9888	0.8056	0.8066	0.9925	0.9929	0.9926	0.9926	0.9926	0.9926	0.9928	0.993	0.992	0.9928	0.9937	0.9937	0.9919	0.9937	0.9941	0.9909	0.9916	0.9939	0.9942
Sc_YS9_Stanford_2014_JRIB00000000	0.813	0.8062	0.8111	0.8108	0.8116	0.8114	0.8093	0.8119	0.8145	0.8072	0.8055	0.8131	0.8145	0.8109	0.812	0.8076	0.8085	0.817	0.8109	0.8057	0.8267	0.8156	0.833	0.8853	0.9123	0.9476	0.993	0.99	0.8052	0.806	0.9958	0.9961	0.996	0.996	0.996	0.996	0.9959	0.996	0.9959	0.9957	0.9949	0.9948	0.9941	0.9946	0.9946	0.9944	0.993	0.9948	0.9923
Sc_ZTW1_Zhejiang_2012_AMDD00000000	0.8135	0.8066	0.8115	0.8095	0.814	0.8137	0.8101	0.8118	0.8151	0.8091	0.8052	0.8135	0.8153	0.8111	0.8121	0.8087	0.8147	0.8181	0.811	0.8059	0.827	0.816	0.8335	0.8853	0.9125	0.9472	0.9929	0.99	0.8054	0.8065	0.9932	0.9934	0.9932	0.9932	0.9929	0.9923	0.9931	0.9933	0.9924	0.9931	0.9943	0.9942	0.9924	0.9945	0.9943	0.9916	0.9919	0.9944	0.9935
[truncated: 134 more columns]
