# Supplementary material for: Complete genome sequence and comparative genomics of the probiotic yeast Saccharomyces boulardii
Source: Sci Rep. 2017 Mar 23;7:371. doi: 10.1038/s41598-017-00414-2 (PMC5428479; doi:10.1038/s41598-017-00414-2)
Supplement: Supplementary file 10 — Supplementary File IX [file 41598_2017_414_MOESM10_ESM.xls]

## Sheet: Sheet1
Supplementary File IX: The search space of 54-KDa protein in all Sb strains.
		Sb proteins	MEROPS S08 family	Family Function
		Sb_17_g5309	MER000357	hypothetical_protein_SCRG_01405
		Sb_biocodex_g4807	MER000357	hypothetical_protein_SCRG_01405
		Sb_edrl_g2095	MER000357	hypothetical_protein_SCRG_01405
		Sb_kirkman_g4341	MER000357	hypothetical_protein_SCRG_01405
		Sb_MYA-796_g5222	MER000357	hypothetical_protein_SCRG_01405
		Sb_unique_g1067	MER000357	hypothetical_protein_SCRG_01405
		Sb_unisankyo_g1579	MER000357	hypothetical_protein_SCRG_01405
		Sb_17_g641	MER000358	OSW3_peptidase
		Sb_biocodex_g540	MER000358	OSW3_peptidase
		Sb_biocodex_g5458	MER000358	OSW3_peptidase
		Sb_edrl_g5847	MER000358	OSW3_peptidase
		Sb_kirkman_g5292	MER000358	OSW3_peptidase
		Sb_MYA-796_g610	MER000358	OSW3_peptidase
		Sb_unique_g5044	MER000358	OSW3_peptidase
		Sb_unisankyo_g4754	MER000358	OSW3_peptidase
		Sb proteins	MEROPS S09 family	Family Function
		Sb_17_g2453	MER036033	At5g23530
		Sb_biocodex_g1684	MER036033	At5g23530
		Sb_edrl_g1397	MER036033	At5g23530
		Sb_kirkman_g1980	MER036033	At5g23530
		Sb_MYA-796_g2392	MER036033	At5g23530
		Sb_unique_g1240	MER036033	At5g23530
		Sb_unisankyo_g1058	MER036033	At5g23530
		Sb proteins	MEROPS S10 family	Family Function
		Sb_17_g360	MER001524	putative_serine_carboxypeptidase
		Sb_biocodex_g226	MER001524	putative_serine_carboxypeptidase
		Sb_edrl_g2629	MER001524	putative_serine_carboxypeptidase
		Sb_kirkman_g3450	MER001524	putative_serine_carboxypeptidase
		Sb_MYA-796_g337	MER001524	putative_serine_carboxypeptidase
		Sb_unique_g3620	MER001524	putative_serine_carboxypeptidase
		Sb_unisankyo_g4490	MER001524	putative_serine_carboxypeptidase
		Sb_17_g4691	MER002010	carboxypeptidase_Y
		Sb_biocodex_g3709	MER002010	carboxypeptidase_Y
		Sb_edrl_g1335	MER002010	carboxypeptidase_Y
		Sb_kirkman_g1014	MER002010	carboxypeptidase_Y
		Sb_MYA-796_g4614	MER002010	carboxypeptidase_Y
		Sb_unique_g2994	MER002010	carboxypeptidase_Y
		Sb_unisankyo_g3450	MER002010	carboxypeptidase_Y
		Sb proteins	MEROPS S33 family	Family Function
		Sb_17_g3882	MER031653	chromosome_XII_reading_frame_ORF_ylr099c
		Sb_biocodex_g3369	MER031653	chromosome_XII_reading_frame_ORF_ylr099c
		Sb_edrl_g5191	MER031653	chromosome_XII_reading_frame_ORF_ylr099c
		Sb_kirkman_g2185	MER031653	chromosome_XII_reading_frame_ORF_ylr099c
		Sb_MYA-796_g3819	MER031653	chromosome_XII_reading_frame_ORF_ylr099c
		Sb_unique_g2289	MER031653	chromosome_XII_reading_frame_ORF_ylr099c
		Sb_unisankyo_g575	MER031653	chromosome_XII_reading_frame_ORF_ylr099c
		Sb_17_g4779	MER044357	homoserine_acetyltransferase
		Sb_biocodex_g4149	MER044357	homoserine_acetyltransferase
		Sb_edrl_g4783	MER044357	homoserine_acetyltransferase
		Sb_kirkman_g3981	MER044357	homoserine_acetyltransferase
		Sb_MYA-796_g4699	MER044357	homoserine_acetyltransferase
		Sb_unique_g3340	MER044357	homoserine_acetyltransferase
		Sb_unisankyo_g3650	MER044357	homoserine_acetyltransferase
		Sb_17_g3450	MER210441	PLN02872_protein
		Sb_biocodex_g3151	MER210441	PLN02872_protein
		Sb_edrl_g3359	MER210441	PLN02872_protein
		Sb_kirkman_g2402	MER210441	PLN02872_protein
		Sb_MYA-796_g3382	MER210441	PLN02872_protein
		Sb_unique_g4339	MER210441	PLN02872_protein
		Sb_unisankyo_g39	MER210441	PLN02872_protein
		Sb_biocodex_g3295	MER211204	lipl-3_g.p.
		Sb_unique_g2215	MER211204	lipl-3_g.p.
