# Supplementary material for: Complete genome sequence and comparative genomics of the probiotic yeast Saccharomyces boulardii
Source: Sci Rep. 2017 Mar 23;7:371. doi: 10.1038/s41598-017-00414-2 (PMC5428479; doi:10.1038/s41598-017-00414-2)
Supplement: Supplementary file 11 — Supplementary File X [file 41598_2017_414_MOESM11_ESM.xls]

## Sheet: Sheet1
Supplementary File X: Distribution of galactose and palatinose utilization genes in all Sb and Sc genomes.
Galactose pathway genes
	Sb_17	Sb_biocodex	Sb_edrl	Sb_kirkman	Sb_MYA-796	Sb_unique	Sb_unisankyo	Sc_UFMG_A-905_JACO02	Sc_AWRI1631	Sc_AWRI796	Sc_BC187	Sc_BY4741	Sc_BY4742	Sc_CBS7960	Sc_CEN.PK113-7D	Sc_CEN.PK2-1Ca	Sc_CLIB215	Sc_CLIB324	Sc_D273-10B	Sc_DBVPG6044	Sc_EC1118	Sc_EC9-8	Sc_FL100	Sc_FostersB	Sc_FostersO	Sc_FY1679	Sc_JAY291	Sc_JK9-3d	Sc_K11	Sc_Kyokai7	Sc_L1528	Sc_LalvinQA23	Sc_P283	Sc_P301	Sc_P302	Sc_P303	Sc_PW5	Sc_R008	Sc_R103	Sc_RedStar	Sc_RM11-1A	Sc_SEY6210	Sc_Sigma1278b-10560-6B	Sc_SK1	Sc_T7	Sc_UC5	Sc_UWOPS05-217-3	Sc_Vin13	Sc_VL3
Gal10p_mutarotase_YBR019C	P	P	P	P	P	P	P	P	P	P	P	P	P	P	P	P	P	A	P	P	P	P	P	A	A	P	P	P	P	P	P	P	P	P	A	A	P	P	A	P	P	P	P	P	P	P	P	P	P
Gal1p_Galactokinase_YBR020W	P	P	P	P	P	P	P	P	P	P	P	P	P	P	P	P	P	A	P	P	P	P	P	A	P	P	P	P	P	P	P	A	P	P	A	A	P	P	P	P	P	P	P	P	P	P	P	P	P
Gal2p_permease_YLR081W	P	P	P	P	P	P	P	P	P	P	P	P	P	P	P	P	A	A	P	P	P	P	P	P	P	P	P	P	P	P	P	A	P	P	A	A	P	P	P	P	P	P	P	P	P	A	P	P	P
Gal3p_Ligand_Sensor_in_GAL_genetic_switch_YDR009W	P	P	P	P	P	P	P	P	P	P	P	P	P	P	P	P	P	A	P	P	P	P	P	A	P	P	P	P	P	P	P	A	P	P	A	A	P	P	P	P	P	P	P	P	P	P	P	P	P
Gal4p_Transcription_factor_in_GAL_genetic_switch_YPL248C	P	P	P	P	P	P	P	P	P	P	P	P	P	P	P	P	P	A	P	P	P	A	P	A	P	P	P	P	P	P	P	P	P	P	A	A	P	P	P	P	P	P	P	P	P	P	P	P	P
Gal7p_1-phosphate_uridyltransferase_YBR018C	P	P	P	P	P	P	P	P	P	P	P	P	P	P	P	P	P	P	P	P	P	P	P	A	P	P	P	P	P	P	P	P	A	P	A	A	P	P	P	P	P	P	P	P	P	P	P	P	P
Gal80p_Transcription_factor_in_GAL_genetic_switch_YML051W	P	P	P	P	P	P	P	P	P	P	P	P	P	P	P	P	P	P	P	P	P	P	P	P	P	P	P	P	P	P	P	P	P	P	A	A	P	P	P	P	P	P	P	P	P	P	P	P	P
Pgm1p_Phosphoglucomutase_minor_isoform_YKL127W	P	P	P	P	P	P	P	P	P	P	P	P	P	P	P	P	P	P	P	P	P	P	P	P	P	P	P	P	P	P	P	P	P	P	A	A	P	P	P	P	P	P	P	P	P	P	P	P	P
Pgm2p_Phosphoglucomutase_major_isoform_YMR105C	P	P	P	P	P	P	P	P	P	P	P	P	P	P	P	P	P	P	P	P	P	P	P	P	P	P	P	P	P	P	P	P	P	P	A	A	P	P	P	P	P	P	P	P	P	P	P	P	P
Tup1P_General_transcriptional_repressor_YCR084C	P	P	P	P	P	P	P	P	P	P	P	P	P	A	P	P	A	A	P	P	P	P	P	P	P	P	P	P	P	P	P	P	P	P	A	A	P	P	P	P	P	P	P	P	P	P	P	P	P
Palatinose utilization genes
	Sb_17	Sb_biocodex	Sb_edrl	Sb_kirkman	Sb_MYA-796	Sb_unique	Sb_unisankyo	Sc_UFMG_A-905_JACO02	Sc_AWRI1631	Sc_AWRI796	Sc_BC187	Sc_BY4741	Sc_BY4742	Sc_CBS7960	Sc_CEN.PK113-7D	Sc_CEN.PK2-1Ca	Sc_CLIB215	Sc_CLIB324	Sc_D273-10B	Sc_DBVPG6044	Sc_EC1118	Sc_EC9-8	Sc_FL100	Sc_FostersB	Sc_FostersO	Sc_FY1679	Sc_JAY291	Sc_JK9-3d	Sc_K11	Sc_Kyokai7	Sc_L1528	Sc_LalvinQA23	Sc_P283	Sc_P301	Sc_P302	Sc_P303	Sc_PW5	Sc_R008	Sc_R103	Sc_RedStar	Sc_RM11-1A	Sc_SEY6210	Sc_Sigma1278b-10560-6B	Sc_SK1	Sc_T7	Sc_UC5	Sc_UWOPS05-217-3	Sc_Vin13	Sc_VL3
IMA1_YGR287C	P	P	P	P	P	P	P	P	P	P	P	P	P	P	P	P	P	P	P	P	P	A	P	P	P	P	P	P	P	P	P	P	P	P	A	A	A	P	P	P	P	P	P	P	P	P	P	P	P
IMA2_YOL157C	A	A	A	A	A	A	A	A	P	P	P	P	P	P	P	P	P	P	P	P	P	A	P	P	P	P	P	P	P	P	P	P	P	P	P	A	A	P	P	P	P	P	P	P	P	P	P	P	P
IMA5_YJL216C	P	P	P	P	P	P	P	P	P	P	P	P	P	P	P	P	P	P	P	P	P	A	P	P	P	P	P	P	P	P	P	P	P	P	A	P	A	P	P	P	P	P	P	P	P	P	P	P	P
[truncated: 104 more columns]
